# Supplementary material for: Genome-wide identification, expression and functional analysis of glutathione s-transferase family members in Quercus dentata under heavy metal stresses
Source: Front Plant Sci. 2025 Sep 9;16:1641553. doi: 10.3389/fpls.2025.1641553 (PMC12454104; doi:10.3389/fpls.2025.1641553)
Supplement: Supplementary file 1 [file Table1.xlsx]

## Sheet: Sheet2
Supplementary Table S1. The gene and protein features and subcellular localization prediction of GSTs from Q. dentata
Gene name	Gene ID	Chromosome location	Strand	Length of CDS (bp)	Number of amino acids	Theoretical pI	Molecular weight（kD）	Formula	Total number of atoms	Aliphatic index	GRAVY	Predicted location(s)
QdDHAR1	QD02G108920.1	Chr02:60813572~60824836	+	807	268	9.3	29.62	C1340H2118N356O386S7	4207	85.11	-0.295	Cytoplasm.
QdDHAR2	QD08G115450.1	Chr08:66226749~66231725	+	639	212	6.36	23.6	C1089H1690N274O307S2	3362	89.67	-0.296	Cytoplasm.
QdTCHQD1	QD09G066360.1	Chr09:39510172~39514811	+	804	267	9.38	31.42	C1427H2221N391O392S9	4440	91.24	-0.381	Cytoplasm.
QdTCHQD2	QD09G067150.1	Chr09:39953239~39957881	+	804	267	9.38	31.45	C1427H2221N391O392S10	4441	90.15	-0.39	Cytoplasm.
QdGSTF1	QD02G028130.1	Chr02:15988074~15989279	+	771	256	8.99	28.99	C1294H2049N355O382S9	4089	76.95	-0.57	Cytoplasm.
QdGSTF2	QD02G118210.1	Chr02:66607359~66613244	+	645	214	5.7	24.6	C1107H1730N296O314S12	3459	97.9	-0.141	Cytoplasm.
QdGSTF3	QD06G016910.1	Chr06:10273667~10275483	+	648	215	7.09	24.15	C1087H1728N288O314S9	3426	98.47	-0.097	Cytoplasm.
QdGSTF4	QD11G011730.1	Chr11:6725752~6727278	-	648	215	5.9	24.18	C1093H1708N284O318S8	3411	93.49	-0.139	Cytoplasm.
QdGSTF5	QD12G049050.1	Chr12:27534043~27536624	+	657	218	5.9	24.41	C1121H1721N279O317S7	3445	88.99	-0.085	Cytoplasm.
QdGSTF6	QD12G049120.1	Chr12:27580592~27581969	+	655	217	6	24.5	C1108H1745N293O315S9	3470	94.01	-0.198	Cytoplasm.
QdGSTF7	QD12G049170.1	Chr12:27600660~27602019	+	654	217	6	24.85	C1134H1770N290O322S7	3523	91.61	-0.248	Cytoplasm.
QdGSTF8	QD12G049520.4	Chr12:27689127~27695874	+	648	215	5.9	24.11	C1087H1694N284O317S9	3391	89.91	-0.178	Cytoplasm.
QdGSTL1	QD03G041910.1	Chr03:23875230~23876180	-	489	162	4.48	18.59	C856H1260N212O250S2	2580	87.84	-0.225	Cytoplasm.
QdGSTL2	QD05G017980.1	Chr05:10098709~10100738	-	735	244	6.18	28.13	C1312H1984N320O360S4	3980	89.47	-0.234	Cytoplasm.
QdGSTL3	QD07G083720.1	Chr07:49706278~49709453	-	714	237	5.79	27.08	C1252H1892N310O358S2	3814	80.3	-0.414	Cytoplasm.
QdGSTL4	QD07G083770.1	Chr07:49751452~49754759	-	837	237	6.18	27.27	C1260H1901N319O355S2	3837	79.83	-0.416	Cytoplasm.
QdGSTL5	QD07G083810.1	Chr07:49767885~49771683	-	717	238	6.17	27.29	C1257H1904N316O357S4	3838	82.77	-0.312	Cytoplasm.
QdGSTL6	QD07G083870.1	Chr07:49804818~49807927	-	717	238	6.31	27.2	C1259H1909N317O351S3	3839	84.83	-0.341	Cytoplasm.
QdGSTL7	QD07G084800.1	Chr07:50275173~50278355	-	714	237	5.79	27.08	C1252H1892N310O358S2	3814	80.3	-0.414	Cytoplasm.
QdGSTL8	QD07G084900.1	Chr07:50307684~50311209	-	717	238	6.25	27.32	C1263H1904N320O353S3	3843	81.18	-0.366	Cytoplasm.
QdGSTL9	QD07G084910.1	Chr07:50320043~50323338	-	714	237	6.18	27.27	C1260H1901N319O355S2	3837	79.83	-0.416	Cytoplasm.
QdGSTL10	QD07G084990.1	Chr07:50344241~50348055	-	717	238	6.17	27.29	C1257H1904N316O357S4	3838	82.77	-0.312	Cytoplasm.
QdGSTL11	QD07G085040.1	Chr07:50374951~50378583	-	717	238	6.07	27.19	C1259H1911N315O354S2	3841	85.63	-0.346	Cytoplasm.
QdGSTL12	QD07G085060.1	Chr07:50387229~50390654	-	717	238	6.14	27.2	C1259H1908N316O352S3	3838	84.83	-0.341	Cytoplasm.
QdGSTL13	QD08G114660.1	Chr08:65780835~65784963	-	1041	346	8.12	39.09	C1785H2789N459O509S8	5550	89.34	-0.274	Chloroplast.
QdGSTT1	QD02G194840.1	Chr02:110362146~110368778	-	1467	488	8.99	55.18	C2505H3912N638O705S29	7789	77.54	-0.311	Chloroplast. Cytoplasm.
QdGSTT2	QD02G195140.2	Chr02:110468990~110475113	-	1404	467	7.69	53.56	C2444H3783N623O693S18	7561	79.4	-0.43	Cytoplasm.
QdGSTT3	QD09G007050.5	Chr09:4121736~4131922	+	1443	480	6.03	54.47	C2486H3857N625O710S19	7697	86.35	-0.247	Cytoplasm.
QdGSTT4	QD09G015450.1	Chr09:9293343~9297669	+	1248	415	5.3	47.21	C2152H3314N538O617S19	6640	82.05	-0.286	Cytoplasm.
QdGSTT5	QD09G015460.1	Chr09:9306511~9308857	+	702	234	6.35	26.41	C1205H1883N305O346S7	3746	85.56	-0.353	Nucleus.
QdGSTU1	QD02G029620.1	Chr02:16896120~16898168	-	669	222	6.36	25.74	C1191H1841N293O326S8	3659	93.51	-0.21	Cytoplasm.
QdGSTU2	QD02G029770.1	Chr02:16985212~16996683	-	747	248	8.11	28.89	C1337H2051N333O353S14	4088	89.23	-0.113	Cytoplasm.
QdGSTU3	QD03G114240.2	Chr03:65434502~65437420	+	693	230	8.18	25.67	C1182H1854N296O321S10	3663	96.3	0	Cytoplasm.
QdGSTU4	QD03G114250.1	Chr03:65443807~65457166	+	693	230	6.35	25.71	C1172H1846N302O330S8	3658	96.22	-0.078	Cytoplasm.
QdGSTU5	QD03G114260.1	Chr03:65457509~65460509	+	696	231	8.3	25.7	C1176H1847N299O327S9	3658	89.96	-0.119	Cytoplasm.
QdGSTU6	QD03G117670.1	Chr03:67733778~67735192	+	678	225	5.85	25.72	C1168H1818N304O334S8	3632	91.38	-0.363	Cytoplasm.
QdGSTU7	QD03G127270.1	Chr03:73883856~73885277	-	768	255	6.68	29.49	C1337H2092N352O379S10	4170	89.41	-0.425	Cytoplasm.
QdGSTU8	QD04G077820.1	Chr04:47164260~47167741	-	669	222	6.03	25.69	C1176H1824N294O330S10	3634	86.49	-0.331	Cytoplasm.
QdGSTU9	QD04G090370.1	Chr04:53632360~53635374	-	714	237	5.34	27.21	C1259H1943N313O351S4	3870	101.65	-0.117	Cytoplasm.
QdGSTU10	QD04G095150.1	Chr04:56456362~56460306	+	801	266	5.69	30.57	C1415H2185N357O392S3	4352	101.92	-0.125	Cytoplasm.
QdGSTU11	QD04G126130.1	Chr04:73207232~73209293	+	660	219	5.44	25.12	C1154H1785N283O327S8	3557	89.91	-0.227	Cytoplasm.
QdGSTU12	QD04G130130.1	Chr04:75443621~75445769	+	663	220	6.55	25.7	C1191H1827N297O325S6	3646	87.68	-0.33	Cytoplasm.
QdGSTU13	QD04G135080.1	Chr04:78325518~78328462	-	660	219	6.46	25.9	C1208H1816N290O323S10	3647	76.58	-0.329	Cytoplasm.
QdGSTU14	QD04G135150.1	Chr04:78362924~78366140	-	636	211	6.21	24.39	C1119H1729N281O311S9	3449	89.62	-0.231	Cytoplasm.
QdGSTU15	QD04G135260.1	Chr04:78394976~78397357	-	522	173	6.61	20.2	C930H1415N233O259S6	2843	81.1	-0.329	Cytoplasm.
QdGSTU16	QD04G135450.1	Chr04:78498520~78501229	-	660	219	6.64	25.55	C1178H1806N292O325S9	3610	84.11	-0.317	Cytoplasm.
QdGSTU17	QD04G135510.1	Chr04:78548079~78550067	-	660	219	8.2	25.44	C1170H1810N296O324S7	3607	85.43	-0.393	Cytoplasm.
QdGSTU18	QD04G135590.1	Chr04:78578383~78582291	-	660	219	8.26	25.44	C1172H1814N294O322S8	3610	86.35	-0.354	Cytoplasm.
QdGSTU19	QD04G135680.1	Chr04:78650586~78652463	-	762	253	5.78	29.46	C1354H2079N335O382S9	4159	88.58	-0.304	Cytoplasm.
QdGSTU20	QD04G135920.1	Chr04:78745459~78747095	-	780	259	6.15	29.98	C1390H2133N339O379S10	4251	95.56	-0.033	Cytoplasm.
QdGSTU21	QD04G136020.1	Chr04:78803373~78804808	-	654	217	6.14	25.35	C1172H1809N289O323S7	3600	95.21	-0.235	Cytoplasm.
QdGSTU22	QD04G136230.1	Chr04:78927071~78928691	-	660	219	5.9	25.22	C1164H1795N287O326S6	3578	93.01	-0.232	Cytoplasm.
QdGSTU23	QD04G136480.1	Chr04:78989895~78991501	-	660	219	8.26	25.25	C1166H1806N292O321S6	3591	92.15	-0.267	Cytoplasm.
QdGSTU24	QD04G136600.1	Chr04:79032297~79034065	-	792	263	5.8	30.47	C1426H2165N335O382S11	4319	90.04	-0.02	Cytoplasm.
QdGSTU25	QD04G137000.1	Chr04:79181520~79183299	-	789	262	7.55	30.66	C1435H2162N342O377S13	4329	83.32	-0.084	Cytoplasm.
QdGSTU26	QD04G137100.1	Chr04:79233351~79234985	-	663	220	6.15	25.34	C1167H1807N291O325S7	3597	92.59	-0.264	Cytoplasm.
QdGSTU27	QD04G137140.1	Chr04:79252874~79254616	-	573	190	6.85	22.36	C1039H1586N254O281S7	3167	79	-0.402	Cytoplasm.
QdGSTU28	QD04G137370.1	Chr04:79359066~79361000	-	783	260	6.63	30.47	C1427H2166N344O381S7	4325	92.58	-0.138	Cytoplasm.
QdGSTU29	QD06G035270.1	Chr06:20426462~20428125	+	681	226	6.11	26.43	C1240H1885N305O323S6	3759	100.13	-0.126	Cytoplasm.
QdGSTU30	QD06G035340.1	Chr06:20453637~20455505	+	675	224	6.46	26.01	C1220H1866N300O317S6	3709	103.66	-0.071	Cytoplasm.
QdGSTU31	QD06G041790.1	Chr06:24172315~24174148	-	672	223	6.54	25.95	C1208H1842N302O324S5	3681	92.29	-0.29	Cytoplasm.
QdGSTU32	QD06G041800.1	Chr06:24179684~24180971	-	681	226	6.46	26.28	C1224H1862N304O326S7	3723	90.13	-0.241	Cytoplasm.
QdGSTU33	QD06G041840.1	Chr06:24196801~24198228	-	666	221	6.33	25.28	C1170H1817N291O318S7	3603	97.42	-0.158	Cytoplasm.
QdGSTU34	QD06G041870.1	Chr06:24220735~24222166	-	666	221	6.13	25.83	C1199H1846N298O325S6	3674	93.48	-0.282	Cytoplasm.
QdGSTU35	QD06G041910.1	Chr06:24234207~24236212	-	675	224	6.19	26.01	C1191H1847N307O324S11	3680	90.98	-0.255	Cytoplasm.
QdGSTU36	QD07G055260.1	Chr07:31814914~31816887	-	672	223	8.28	25.68	C1173H1827N307O324S8	3639	88.39	-0.371	Cytoplasm.
QdGSTU37	QD07G055440.1	Chr07:31890579~31892230	-	666	221	5.93	25.73	C1188H1820N300O329S5	3642	90.05	-0.335	Cytoplasm.
QdGSTU38	QD07G055580.1	Chr07:31958188~31960003	-	819	272	9.2	31.36	C1417H2243N387O400S8	4455	88.2	-0.473	Cytoplasm.
QdGSTU39	QD07G055600.1	Chr07:31973398~31974886	-	426	141	9.32	15.91	C734H1158N190O198S3	2283	98.23	-0.15	Chloroplast. Cytoplasm.
QdGSTU40	QD07G055610.1	Chr07:31978960~31980788	-	666	221	5.47	25.37	C1160H1791N293O333S6	3583	88.24	-0.314	Cytoplasm.
QdGSTU41	QD07G055650.1	Chr07:31996510~31998130	-	465	154	5.52	17.72	C805H1265N205O234S5	2514	92.47	-0.378	Cytoplasm.
QdGSTU42	QD07G055730.1	Chr07:32041831~32043267	-	657	219	6.56	25.19	C1150H1800N302O323S5	3580	90.37	-0.432	Cytoplasm.
QdGSTU43	QD07G055800.1	Chr07:32087325~32089224	-	666	221	5.63	25.27	C1160H1801N293O328S5	3587	94.03	-0.262	Cytoplasm.
QdGSTU44	QD07G055830.1	Chr07:32109367~32111242	-	666	221	5.36	25.34	C1160H1802N290O333S6	3591	93.12	-0.267	Cytoplasm.
QdGSTU45	QD07G055860.1	Chr07:32128840~32130411	-	666	221	5.66	25.39	C1164H1824N296O327S6	3617	100.05	-0.191	Cytoplasm.
QdGSTU46	QD09G038700.2	Chr09:23927840~23929547	-	675	224	5.39	25.58	C1179H1844N288O329S8	3648	101.03	-0.163	Cytoplasm.
QdGSTU47	QD09G038770.1	Chr09:23972523~23974188	-	672	223	5.58	25.38	C1175H1822N286O323S8	3614	93.68	-0.175	Cytoplasm.
QdGSTU48	QD09G093030.1	Chr09:54177434~54178567	+	519	172	6.33	19.85	C927H1427N227O250S3	2834	101.98	-0.081	Cytoplasm. Nucleus.
QdGSTU49	QD09G093120.1	Chr09:54272271~54273762	-	669	222	5.94	25.34	C1161H1798N302O326S4	3591	94.86	-0.285	Cytoplasm.
QdGSTU50	QD09G096050.1	Chr09:55752686~55754297	+	669	222	5.91	25.71	C1202H1844N294O325S3	3668	98.33	-0.195	Cytoplasm.
QdGSTU51	QD09G096290.1	Chr09:55886464~55887957	-	669	222	5.88	25.26	C1157H1793N303O326S3	3582	94.86	-0.309	Cytoplasm.
QdGSTU52	QD09G096360.1	Chr09:55920201~55921627	-	669	222	5.34	25.8	C1197H1824N292O331S6	3650	85.23	-0.319	Cytoplasm.
QdGSTU53	QD09G096370.1	Chr09:55922982~55926189	-	672	223	5.52	25.73	C1196H1872N296O329S2	3695	108.34	-0.216	Cytoplasm.
QdGSTU54	QD10G029830.1	Chr10:17924588~17925812	+	669	222	6.03	25.47	C1185H1899N285O323S5	3697	123.69	0.133	Cytoplasm.
QdGSTU55	QD10G045290.1	Chr10:27542945~27545666	+	804	267	6.68	30.99	C1440H2216N360O385S8	4409	97.9	-0.157	Cytoplasm.
QdGSTU56	QD10G045300.1	Chr10:27546902~27547833	+	654	217	5.71	24.61	C1129H1768N282O320S6	3505	95.71	-0.223	Cytoplasm.
