# Supplementary material for: Genome-wide identification, expression and functional analysis of glutathione s-transferase family members in Quercus dentata under heavy metal stresses
Source: Front Plant Sci. 2025 Sep 9;16:1641553. doi: 10.3389/fpls.2025.1641553 (PMC12454104; doi:10.3389/fpls.2025.1641553)
Supplement: Supplementary file 2 [file Table2.xlsx]

## Sheet: Sheet2
Supplementary Table S2. Cis-acting elements predicted in the promoter regions of QdGSTs
Gene_name	Element_name	Sequence (5'-3')	Postion	Length	Strand	Category
QdGSTU38	TGA-element	AACGAC	972	6	-	auxin-responsive element
QdGSTU44	TGA-element	AACGAC	836	6	-	auxin-responsive element
QdGSTU45	TGA-element	AACGAC	1334	6	+	auxin-responsive element
QdDHAR2	TGA-element	AACGAC	996	6	+	auxin-responsive element
QdGSTF4	TGA-element	AACGAC	1789	6	+	auxin-responsive element
QdGSTF5	TGA-element	AACGAC	496	6	-	auxin-responsive element
QdDHAR1	TGA-element	AACGAC	1247	6	-	auxin-responsive element
QdGSTU6	TGA-element	AACGAC	1122	6	-	auxin-responsive element
QdGSTU6	TGA-element	AACGAC	1180	6	-	auxin-responsive element
QdGSTU16	TGA-element	AACGAC	765	6	-	auxin-responsive element
QdGSTU21	TGA-element	AACGAC	221	6	+	auxin-responsive element
QdGSTU21	TGA-element	AACGAC	973	6	-	auxin-responsive element
QdGSTU21	TGA-element	AACGAC	1095	6	-	auxin-responsive element
QdGSTU22	TGA-element	AACGAC	1680	6	+	auxin-responsive element
QdGSTU23	TGA-element	AACGAC	36	6	-	auxin-responsive element
QdGSTU26	TGA-element	AACGAC	1686	6	+	auxin-responsive element
QdGSTU38	TC-rich repeats	GTTTTCTTAC	1430	9	-	cis-acting element involved in defense and stress responsiveness
QdGSTU41	TC-rich repeats	GTTTTCTTAC	1888	9	-	cis-acting element involved in defense and stress responsiveness
QdGSTU44	TC-rich repeats	GTTTTCTTAC	1295	9	-	cis-acting element involved in defense and stress responsiveness
QdGSTU45	TC-rich repeats	GTTTTCTTAC	337	9	+	cis-acting element involved in defense and stress responsiveness
QdGSTL5	TC-rich repeats	GTTTTCTTAC	463	9	+	cis-acting element involved in defense and stress responsiveness
QdGSTL7	TC-rich repeats	GTTTTCTTAC	372	10	+	cis-acting element involved in defense and stress responsiveness
QdGSTL10	TC-rich repeats	GTTTTCTTAC	500	9	+	cis-acting element involved in defense and stress responsiveness
QdGSTL11	TC-rich repeats	ATTCTCTAAC	670	9	-	cis-acting element involved in defense and stress responsiveness
QdGSTL11	TC-rich repeats	GTTTTCTTAC	1874	9	-	cis-acting element involved in defense and stress responsiveness
QdGSTL13	TC-rich repeats	ATTCTCTAAC	390	9	+	cis-acting element involved in defense and stress responsiveness
QdGSTU46	TC-rich repeats	GTTTTCTTAC	326	9	-	cis-acting element involved in defense and stress responsiveness
QdGSTU46	TC-rich repeats	ATTCTCTAAC	478	9	+	cis-acting element involved in defense and stress responsiveness
QdGSTU46	TC-rich repeats	ATTCTCTAAC	756	9	-	cis-acting element involved in defense and stress responsiveness
QdGSTU54	TC-rich repeats	GTTTTCTTAC	367	9	-	cis-acting element involved in defense and stress responsiveness
QdGSTF8	TC-rich repeats	GTTTTCTTAC	1207	9	-	cis-acting element involved in defense and stress responsiveness
QdDHAR1	TC-rich repeats	ATTCTCTAAC	1940	9	+	cis-acting element involved in defense and stress responsiveness
QdGSTT1	TC-rich repeats	ATTCTCTAAC	975	9	+	cis-acting element involved in defense and stress responsiveness
QdGSTT1	TC-rich repeats	ATTCTCTAAC	987	9	+	cis-acting element involved in defense and stress responsiveness
QdGSTU13	TC-rich repeats	GTTTTCTTAC	144	9	-	cis-acting element involved in defense and stress responsiveness
QdGSTU16	TC-rich repeats	ATTCTCTAAC	1240	9	-	cis-acting element involved in defense and stress responsiveness
QdGSTU17	TC-rich repeats	GTTTTCTTAC	1662	9	+	cis-acting element involved in defense and stress responsiveness
QdGSTU20	TC-rich repeats	ATTCTCTAAC	186	9	-	cis-acting element involved in defense and stress responsiveness
QdGSTU20	TC-rich repeats	GTTTTCTTAC	826	9	-	cis-acting element involved in defense and stress responsiveness
QdGSTU21	TC-rich repeats	ATTCTCTAAC	1332	9	-	cis-acting element involved in defense and stress responsiveness
QdGSTU24	TC-rich repeats	GTTTTCTTAC	11	9	+	cis-acting element involved in defense and stress responsiveness
QdGSTU24	TC-rich repeats	GTTTTCTTAC	1323	9	-	cis-acting element involved in defense and stress responsiveness
QdGSTU25	TC-rich repeats	GTTTTCTTAC	231	9	+	cis-acting element involved in defense and stress responsiveness
QdGSTU25	TC-rich repeats	GTTTTCTTAC	240	9	-	cis-acting element involved in defense and stress responsiveness
QdGSTU26	TC-rich repeats	GTTTTCTTAC	782	9	-	cis-acting element involved in defense and stress responsiveness
QdGSTU27	TC-rich repeats	ATTCTCTAAC	228	9	-	cis-acting element involved in defense and stress responsiveness
QdGSTL2	TC-rich repeats	GTTTTCTTAC	237	9	+	cis-acting element involved in defense and stress responsiveness
QdGSTU29	TC-rich repeats	ATTCTCTAAC	1046	9	-	cis-acting element involved in defense and stress responsiveness
QdGSTU29	TC-rich repeats	GTTTTCTTAC	1752	9	+	cis-acting element involved in defense and stress responsiveness
QdGSTU32	TC-rich repeats	ATTCTCTAAC	1256	9	+	cis-acting element involved in defense and stress responsiveness
QdGSTU33	TC-rich repeats	ATTCTCTAAC	1033	9	+	cis-acting element involved in defense and stress responsiveness
QdGSTU33	TC-rich repeats	GTTTTCTTAC	1597	9	+	cis-acting element involved in defense and stress responsiveness
QdGSTU34	TC-rich repeats	ATTCTCTAAC	250	9	+	cis-acting element involved in defense and stress responsiveness
QdGSTU39	TC-rich repeats	GTTTTCTTAC	1262	9	-	cis-acting element involved in defense and stress responsiveness
QdGSTU43	TC-rich repeats	GTTTTCTTAC	1293	9	-	cis-acting element involved in defense and stress responsiveness
QdGSTL3	TC-rich repeats	GTTTTCTTAC	379	10	+	cis-acting element involved in defense and stress responsiveness
QdGSTL6	TC-rich repeats	ATTCTCTAAC	748	9	-	cis-acting element involved in defense and stress responsiveness
QdGSTL6	TC-rich repeats	GTTTTCTTAC	1877	9	-	cis-acting element involved in defense and stress responsiveness
QdGSTL12	TC-rich repeats	GTTTTCTTAC	1877	9	-	cis-acting element involved in defense and stress responsiveness
QdGSTU40	TATC-box	TATCCCA	1732	7	+	cis-acting element involved in gibberellin-responsiveness
QdDHAR2	TATC-box	TATCCCA	140	7	-	cis-acting element involved in gibberellin-responsiveness
QdGSTT3	TATC-box	TATCCCA	1047	7	+	cis-acting element involved in gibberellin-responsiveness
QdGSTT4	TATC-box	TATCCCA	968	7	+	cis-acting element involved in gibberellin-responsiveness
QdGSTT1	TATC-box	TATCCCA	1287	7	+	cis-acting element involved in gibberellin-responsiveness
QdGSTT1	TATC-box	TATCCCA	1551	7	+	cis-acting element involved in gibberellin-responsiveness
QdGSTU4	TATC-box	TATCCCA	121	7	+	cis-acting element involved in gibberellin-responsiveness
QdGSTU11	TATC-box	TATCCCA	609	7	+	cis-acting element involved in gibberellin-responsiveness
QdGSTU11	TATC-box	TATCCCA	1401	7	+	cis-acting element involved in gibberellin-responsiveness
QdGSTU11	TATC-box	TATCCCA	1441	7	-	cis-acting element involved in gibberellin-responsiveness
QdGSTU26	TATC-box	TATCCCA	1173	7	+	cis-acting element involved in gibberellin-responsiveness
QdGSTU28	TATC-box	TATCCCA	407	7	+	cis-acting element involved in gibberellin-responsiveness
QdGSTU28	TATC-box	TATCCCA	1543	7	+	cis-acting element involved in gibberellin-responsiveness
QdGSTU30	TATC-box	TATCCCA	1217	7	-	cis-acting element involved in gibberellin-responsiveness
QdGSTL12	TATC-box	TATCCCA	370	7	-	cis-acting element involved in gibberellin-responsiveness
QdGSTU55	HSE	CTAGAAACTTCTCGAG	1786	15	-	cis-acting element involved in heat stress responsiveness
QdGSTU38	ACE	GCGACGTACC	1251	9	+	cis-acting element involved in light responsiveness
QdGSTU38	ACE	CTAACGTATT	1690	9	+	cis-acting element involved in light responsiveness
QdGSTU40	ACE	CTAACGTATT	736	9	+	cis-acting element involved in light responsiveness
QdGSTU44	ACE	GCGACGTACC	1115	9	+	cis-acting element involved in light responsiveness
QdGSTT5	ACE	GACACGTATG	1897	9	+	cis-acting element involved in light responsiveness
QdGSTU46	ACE	GACACGTATG	1254	9	-	cis-acting element involved in light responsiveness
QdGSTF7	ACE	CTAACGTATT	775	9	-	cis-acting element involved in light responsiveness
QdGSTU2	ACE	GCGACGTACC	792	9	-	cis-acting element involved in light responsiveness
QdGSTU9	ACE	CTAACGTATT	485	9	+	cis-acting element involved in light responsiveness
QdGSTU10	ACE	CTAACGTATT	568	9	+	cis-acting element involved in light responsiveness
QdGSTU13	ACE	CTAACGTATT	1313	9	-	cis-acting element involved in light responsiveness
QdGSTU22	ACE	CTAACGTATT	961	9	+	cis-acting element involved in light responsiveness
QdGSTU39	ACE	GCGACGTACC	1088	9	+	cis-acting element involved in light responsiveness
QdGSTU43	ACE	GCGACGTACC	1118	9	+	cis-acting element involved in light responsiveness
QdGSTU36	LTR	CCGAAA	1661	6	+	cis-acting element involved in low-temperature responsiveness
QdGSTL5	LTR	CCGAAA	749	6	+	cis-acting element involved in low-temperature responsiveness
QdGSTL10	LTR	CCGAAA	789	6	+	cis-acting element involved in low-temperature responsiveness
QdDHAR2	LTR	CCGAAA	816	6	-	cis-acting element involved in low-temperature responsiveness
QdDHAR2	LTR	CCGAAA	1098	6	-	cis-acting element involved in low-temperature responsiveness
QdGSTT4	LTR	CCGAAA	168	6	-	cis-acting element involved in low-temperature responsiveness
QdGSTT4	LTR	CCGAAA	586	6	-	cis-acting element involved in low-temperature responsiveness
QdGSTT5	LTR	CCGAAA	1586	6	-	cis-acting element involved in low-temperature responsiveness
QdGSTU46	LTR	CCGAAA	1230	6	+	cis-acting element involved in low-temperature responsiveness
QdTCHQD1	LTR	CCGAAA	774	6	-	cis-acting element involved in low-temperature responsiveness
QdTCHQD2	LTR	CCGAAA	757	6	-	cis-acting element involved in low-temperature responsiveness
QdGSTU52	LTR	CCGAAA	1485	6	+	cis-acting element involved in low-temperature responsiveness
QdGSTU54	LTR	CCGAAA	1777	6	-	cis-acting element involved in low-temperature responsiveness
QdGSTU56	LTR	CCGAAA	915	6	+	cis-acting element involved in low-temperature responsiveness
QdGSTF6	LTR	CCGAAA	932	6	-	cis-acting element involved in low-temperature responsiveness
QdGSTF6	LTR	CCGAAA	1605	6	-	cis-acting element involved in low-temperature responsiveness
QdGSTF6	LTR	CCGAAA	1617	6	-	cis-acting element involved in low-temperature responsiveness
QdDHAR1	LTR	CCGAAA	609	6	+	cis-acting element involved in low-temperature responsiveness
QdGSTF2	LTR	CCGAAA	730	6	-	cis-acting element involved in low-temperature responsiveness
QdGSTU3	LTR	CCGAAA	1472	6	+	cis-acting element involved in low-temperature responsiveness
QdGSTU3	LTR	CCGAAA	1827	6	+	cis-acting element involved in low-temperature responsiveness
QdGSTU7	LTR	CCGAAA	129	6	+	cis-acting element involved in low-temperature responsiveness
QdGSTU20	LTR	CCGAAA	1241	6	-	cis-acting element involved in low-temperature responsiveness
QdGSTU20	LTR	CCGAAA	1473	6	-	cis-acting element involved in low-temperature responsiveness
QdGSTU22	LTR	CCGAAA	1303	6	-	cis-acting element involved in low-temperature responsiveness
QdGSTU26	LTR	CCGAAA	529	6	-	cis-acting element involved in low-temperature responsiveness
QdGSTU27	LTR	CCGAAA	149	6	-	cis-acting element involved in low-temperature responsiveness
QdGSTU29	LTR	CCGAAA	1742	6	+	cis-acting element involved in low-temperature responsiveness
QdGSTU30	LTR	CCGAAA	392	6	+	cis-acting element involved in low-temperature responsiveness
QdGSTU30	LTR	CCGAAA	614	6	+	cis-acting element involved in low-temperature responsiveness
QdGSTU30	LTR	CCGAAA	1762	6	+	cis-acting element involved in low-temperature responsiveness
QdGSTU35	LTR	CCGAAA	273	6	-	cis-acting element involved in low-temperature responsiveness
QdGSTU35	LTR	CCGAAA	305	6	-	cis-acting element involved in low-temperature responsiveness
QdGSTU35	LTR	CCGAAA	343	6	-	cis-acting element involved in low-temperature responsiveness
QdGSTU35	LTR	CCGAAA	394	6	-	cis-acting element involved in low-temperature responsiveness
QdGSTU35	LTR	CCGAAA	639	6	-	cis-acting element involved in low-temperature responsiveness
QdGSTU35	LTR	CCGAAA	671	6	-	cis-acting element involved in low-temperature responsiveness
QdGSTU35	LTR	CCGAAA	717	6	-	cis-acting element involved in low-temperature responsiveness
QdGSTU35	LTR	CCGAAA	1017	6	-	cis-acting element involved in low-temperature responsiveness
QdGSTU35	LTR	CCGAAA	1050	6	-	cis-acting element involved in low-temperature responsiveness
QdGSTU35	LTR	CCGAAA	1160	6	+	cis-acting element involved in low-temperature responsiveness
QdGSTU35	LTR	CCGAAA	1220	6	-	cis-acting element involved in low-temperature responsiveness
QdGSTL6	LTR	CCGAAA	303	6	-	cis-acting element involved in low-temperature responsiveness
QdGSTL8	LTR	CCGAAA	1293	6	+	cis-acting element involved in low-temperature responsiveness
QdGSTU37	TCA-element	CCATCTTTTT	1488	9	+	cis-acting element involved in salicylic acid responsiveness
QdGSTU44	TCA-element	CCATCTTTTT	139	9	+	cis-acting element involved in salicylic acid responsiveness
QdGSTL4	TCA-element	CCATCTTTTT	947	9	+	cis-acting element involved in salicylic acid responsiveness
QdGSTL4	TCA-element	CCATCTTTTT	1678	9	-	cis-acting element involved in salicylic acid responsiveness
QdGSTL5	TCA-element	CCATCTTTTT	172	9	-	cis-acting element involved in salicylic acid responsiveness
QdGSTL5	TCA-element	CCATCTTTTT	1594	9	-	cis-acting element involved in salicylic acid responsiveness
QdGSTL5	TCA-element	TCAGAAGAGG	1853	9	+	cis-acting element involved in salicylic acid responsiveness
QdGSTL9	TCA-element	CCATCTTTTT	954	9	+	cis-acting element involved in salicylic acid responsiveness
QdGSTL9	TCA-element	CCATCTTTTT	1679	9	-	cis-acting element involved in salicylic acid responsiveness
QdGSTL10	TCA-element	CCATCTTTTT	212	9	-	cis-acting element involved in salicylic acid responsiveness
QdGSTL10	TCA-element	CCATCTTTTT	1592	9	-	cis-acting element involved in salicylic acid responsiveness
QdGSTL10	TCA-element	TCAGAAGAGG	1852	9	+	cis-acting element involved in salicylic acid responsiveness
QdGSTL11	TCA-element	TCAGAAGAGG	989	9	-	cis-acting element involved in salicylic acid responsiveness
QdDHAR2	TCA-element	CCATCTTTTT	1477	9	-	cis-acting element involved in salicylic acid responsiveness
QdGSTT3	TCA-element	CCATCTTTTT	1353	9	+	cis-acting element involved in salicylic acid responsiveness
QdGSTT4	TCA-element	CCATCTTTTT	1150	9	+	cis-acting element involved in salicylic acid responsiveness
QdGSTT4	TCA-element	CCATCTTTTT	1871	9	+	cis-acting element involved in salicylic acid responsiveness
QdGSTU47	TCA-element	CCATCTTTTT	1719	9	-	cis-acting element involved in salicylic acid responsiveness
QdTCHQD1	TCA-element	CCATCTTTTT	228	9	+	cis-acting element involved in salicylic acid responsiveness
QdTCHQD1	TCA-element	CCATCTTTTT	600	9	-	cis-acting element involved in salicylic acid responsiveness
QdTCHQD2	TCA-element	CCATCTTTTT	214	9	+	cis-acting element involved in salicylic acid responsiveness
QdTCHQD2	TCA-element	CCATCTTTTT	583	9	-	cis-acting element involved in salicylic acid responsiveness
QdGSTU50	TCA-element	CCATCTTTTT	1858	9	+	cis-acting element involved in salicylic acid responsiveness
QdGSTU53	TCA-element	CCATCTTTTT	1850	9	-	cis-acting element involved in salicylic acid responsiveness
QdGSTU53	TCA-element	CCATCTTTTT	1883	9	-	cis-acting element involved in salicylic acid responsiveness
QdGSTU54	TCA-element	CCATCTTTTT	1603	9	-	cis-acting element involved in salicylic acid responsiveness
QdGSTU55	TCA-element	CCATCTTTTT	586	9	+	cis-acting element involved in salicylic acid responsiveness
QdGSTU56	TCA-element	CCATCTTTTT	511	9	-	cis-acting element involved in salicylic acid responsiveness
QdGSTF4	TCA-element	CCATCTTTTT	1606	9	+	cis-acting element involved in salicylic acid responsiveness
QdGSTF4	TCA-element	TCAGAAGAGG	1927	9	+	cis-acting element involved in salicylic acid responsiveness
QdGSTF5	TCA-element	CCATCTTTTT	1359	9	-	cis-acting element involved in salicylic acid responsiveness
QdGSTF6	TCA-element	CCATCTTTTT	1119	10	-	cis-acting element involved in salicylic acid responsiveness
QdGSTF6	TCA-element	CCATCTTTTT	1166	10	-	cis-acting element involved in salicylic acid responsiveness
QdGSTF8	TCA-element	CCATCTTTTT	1667	9	+	cis-acting element involved in salicylic acid responsiveness
QdGSTF8	TCA-element	TCAGAAGAGG	1927	9	+	cis-acting element involved in salicylic acid responsiveness
QdGSTU2	TCA-element	CCATCTTTTT	747	9	+	cis-acting element involved in salicylic acid responsiveness
QdGSTF2	TCA-element	CCATCTTTTT	1420	9	-	cis-acting element involved in salicylic acid responsiveness
QdGSTT1	TCA-element	CCATCTTTTT	946	9	+	cis-acting element involved in salicylic acid responsiveness
QdGSTT1	TCA-element	TCAGAAGAGG	1298	9	-	cis-acting element involved in salicylic acid responsiveness
QdGSTU6	TCA-element	TCAGAAGAGG	1415	9	+	cis-acting element involved in salicylic acid responsiveness
QdGSTU6	TCA-element	CCATCTTTTT	1909	9	-	cis-acting element involved in salicylic acid responsiveness
QdGSTU7	TCA-element	CCATCTTTTT	581	9	+	cis-acting element involved in salicylic acid responsiveness
QdGSTU7	TCA-element	TCAGAAGAGG	1503	9	+	cis-acting element involved in salicylic acid responsiveness
QdGSTU9	TCA-element	CCATCTTTTT	1518	9	+	cis-acting element involved in salicylic acid responsiveness
QdGSTU9	TCA-element	CCATCTTTTT	1829	10	+	cis-acting element involved in salicylic acid responsiveness
QdGSTU10	TCA-element	CCATCTTTTT	1571	9	+	cis-acting element involved in salicylic acid responsiveness
QdGSTU10	TCA-element	CCATCTTTTT	1916	10	+	cis-acting element involved in salicylic acid responsiveness
QdGSTU14	TCA-element	CCATCTTTTT	54	9	+	cis-acting element involved in salicylic acid responsiveness
QdGSTU14	TCA-element	CCATCTTTTT	327	10	+	cis-acting element involved in salicylic acid responsiveness
QdGSTU16	TCA-element	CCATCTTTTT	1376	9	-	cis-acting element involved in salicylic acid responsiveness
QdGSTU20	TCA-element	CCATCTTTTT	860	9	-	cis-acting element involved in salicylic acid responsiveness
QdGSTU24	TCA-element	CCATCTTTTT	1676	9	+	cis-acting element involved in salicylic acid responsiveness
QdGSTU30	TCA-element	CCATCTTTTT	1384	10	-	cis-acting element involved in salicylic acid responsiveness
QdGSTU31	TCA-element	CCATCTTTTT	1092	9	+	cis-acting element involved in salicylic acid responsiveness
QdGSTU32	TCA-element	CCATCTTTTT	1871	9	-	cis-acting element involved in salicylic acid responsiveness
QdGSTU35	TCA-element	CCATCTTTTT	424	9	+	cis-acting element involved in salicylic acid responsiveness
QdGSTU35	TCA-element	TCAGAAGAGG	1843	9	-	cis-acting element involved in salicylic acid responsiveness
QdGSTL12	TCA-element	CCATCTTTTT	838	9	+	cis-acting element involved in salicylic acid responsiveness
QdGSTU36	ABRE	ACGTG	1816	5	-	cis-acting element involved in the abscisic acid responsiveness
QdGSTU37	ABRE	ACGTG	16	5	+	cis-acting element involved in the abscisic acid responsiveness
QdGSTU38	ABRE	TACGGTC	1733	7	-	cis-acting element involved in the abscisic acid responsiveness
QdGSTU41	ABRE	ACGTG	529	5	-	cis-acting element involved in the abscisic acid responsiveness
QdGSTU44	ABRE	TACGGTC	1579	7	-	cis-acting element involved in the abscisic acid responsiveness
QdGSTL5	ABRE	ACGTG	573	5	-	cis-acting element involved in the abscisic acid responsiveness
QdGSTL5	ABRE	ACGTG	1501	5	+	cis-acting element involved in the abscisic acid responsiveness
QdGSTL5	ABRE	CACGTG	1800	6	-	cis-acting element involved in the abscisic acid responsiveness
QdGSTL5	ABRE	ACGTG	1801	5	+	cis-acting element involved in the abscisic acid responsiveness
QdGSTL7	ABRE	ACGTG	1207	5	-	cis-acting element involved in the abscisic acid responsiveness
QdGSTL10	ABRE	ACGTG	610	5	-	cis-acting element involved in the abscisic acid responsiveness
QdGSTL10	ABRE	ACGTG	1496	5	+	cis-acting element involved in the abscisic acid responsiveness
QdGSTL10	ABRE	CACGTG	1799	6	-	cis-acting element involved in the abscisic acid responsiveness
QdGSTL10	ABRE	ACGTG	1800	5	+	cis-acting element involved in the abscisic acid responsiveness
QdGSTL11	ABRE	CACGTG	121	6	+	cis-acting element involved in the abscisic acid responsiveness
QdGSTL11	ABRE	ACGTG	122	5	+	cis-acting element involved in the abscisic acid responsiveness
QdGSTL11	ABRE	ACGTG	856	5	-	cis-acting element involved in the abscisic acid responsiveness
QdGSTL11	ABRE	CACGTG	1820	6	-	cis-acting element involved in the abscisic acid responsiveness
QdGSTL11	ABRE	ACGTG	1821	5	+	cis-acting element involved in the abscisic acid responsiveness
QdGSTL13	ABRE	ACGTG	520	5	-	cis-acting element involved in the abscisic acid responsiveness
QdGSTL13	ABRE	ACGTG	1096	5	-	cis-acting element involved in the abscisic acid responsiveness
QdDHAR2	ABRE	CACGTG	868	6	+	cis-acting element involved in the abscisic acid responsiveness
QdDHAR2	ABRE	ACGTG	869	5	+	cis-acting element involved in the abscisic acid responsiveness
QdDHAR2	ABRE	CACGTG	1067	6	-	cis-acting element involved in the abscisic acid responsiveness
QdDHAR2	ABRE	ACGTG	1068	5	+	cis-acting element involved in the abscisic acid responsiveness
QdDHAR2	ABRE	GCAACGTGTC	1102	9	+	cis-acting element involved in the abscisic acid responsiveness
QdDHAR2	ABRE	ACGTG	1105	5	+	cis-acting element involved in the abscisic acid responsiveness
QdGSTT3	ABRE	ACGTG	45	5	+	cis-acting element involved in the abscisic acid responsiveness
QdGSTT3	ABRE	GCAACGTGTC	106	9	+	cis-acting element involved in the abscisic acid responsiveness
QdGSTT3	ABRE	ACGTG	109	5	+	cis-acting element involved in the abscisic acid responsiveness
QdGSTT4	ABRE	ACGTG	607	5	-	cis-acting element involved in the abscisic acid responsiveness
QdGSTT5	ABRE	ACGTG	866	5	-	cis-acting element involved in the abscisic acid responsiveness
QdGSTT5	ABRE	ACGTG	1632	5	+	cis-acting element involved in the abscisic acid responsiveness
QdGSTU46	ABRE	CACGTG	579	6	+	cis-acting element involved in the abscisic acid responsiveness
QdGSTU46	ABRE	ACGTG	580	5	+	cis-acting element involved in the abscisic acid responsiveness
QdGSTU46	ABRE	ACGTG	1003	5	-	cis-acting element involved in the abscisic acid responsiveness
QdGSTU46	ABRE	CACGTG	1077	6	-	cis-acting element involved in the abscisic acid responsiveness
QdGSTU46	ABRE	ACGTG	1078	5	+	cis-acting element involved in the abscisic acid responsiveness
QdGSTU46	ABRE	GCAACGTGTC	1098	9	+	cis-acting element involved in the abscisic acid responsiveness
QdGSTU46	ABRE	ACGTG	1101	5	+	cis-acting element involved in the abscisic acid responsiveness
QdGSTU47	ABRE	ACGTG	559	5	+	cis-acting element involved in the abscisic acid responsiveness
QdGSTU48	ABRE	ACGTG	484	5	+	cis-acting element involved in the abscisic acid responsiveness
QdGSTU48	ABRE	ACGTG	761	5	-	cis-acting element involved in the abscisic acid responsiveness
QdGSTU50	ABRE	ACGTG	475	5	+	cis-acting element involved in the abscisic acid responsiveness
QdGSTU50	ABRE	ACGTG	753	5	-	cis-acting element involved in the abscisic acid responsiveness
QdGSTU52	ABRE	ACGTG	1419	5	+	cis-acting element involved in the abscisic acid responsiveness
QdGSTU52	ABRE	ACGTG	1425	5	+	cis-acting element involved in the abscisic acid responsiveness
QdGSTU52	ABRE	ACGTG	1684	5	+	cis-acting element involved in the abscisic acid responsiveness
QdGSTU52	ABRE	ACGTG	1703	5	+	cis-acting element involved in the abscisic acid responsiveness
QdGSTU53	ABRE	ACGTG	1319	5	+	cis-acting element involved in the abscisic acid responsiveness
QdGSTU54	ABRE	ACGTG	72	5	-	cis-acting element involved in the abscisic acid responsiveness
QdGSTU54	ABRE	ACGTG	1136	5	+	cis-acting element involved in the abscisic acid responsiveness
QdGSTU54	ABRE	ACGTG	1194	5	-	cis-acting element involved in the abscisic acid responsiveness
QdGSTU54	ABRE	ACGTG	1677	5	+	cis-acting element involved in the abscisic acid responsiveness
QdGSTU55	ABRE	AACCCGG	169	7	-	cis-acting element involved in the abscisic acid responsiveness
QdGSTU55	ABRE	CACGTG	560	6	+	cis-acting element involved in the abscisic acid responsiveness
QdGSTU55	ABRE	ACGTG	561	5	+	cis-acting element involved in the abscisic acid responsiveness
QdGSTU56	ABRE	CGCACGTGTC	1385	9	-	cis-acting element involved in the abscisic acid responsiveness
QdGSTU56	ABRE	CACGTG	1387	6	-	cis-acting element involved in the abscisic acid responsiveness
QdGSTU56	ABRE	ACGTG	1388	5	+	cis-acting element involved in the abscisic acid responsiveness
QdGSTF5	ABRE	ACGTG	145	5	+	cis-acting element involved in the abscisic acid responsiveness
QdGSTF6	ABRE	GCAACGTGTC	735	9	+	cis-acting element involved in the abscisic acid responsiveness
QdGSTF6	ABRE	AACCCGG	754	7	-	cis-acting element involved in the abscisic acid responsiveness
QdGSTF6	ABRE	GCCGCGTGGC	866	9	-	cis-acting element involved in the abscisic acid responsiveness
QdGSTF7	ABRE	ACGTG	697	5	-	cis-acting element involved in the abscisic acid responsiveness
QdGSTF7	ABRE	ACGTG	1193	5	+	cis-acting element involved in the abscisic acid responsiveness
QdGSTU1	ABRE	ACGTG	328	5	+	cis-acting element involved in the abscisic acid responsiveness
QdGSTU1	ABRE	ACGTG	1275	5	-	cis-acting element involved in the abscisic acid responsiveness
QdGSTU2	ABRE	ACGTG	299	5	-	cis-acting element involved in the abscisic acid responsiveness
QdGSTU2	ABRE	ACGTG	609	5	+	cis-acting element involved in the abscisic acid responsiveness
QdDHAR1	ABRE	ACGTG	1244	5	-	cis-acting element involved in the abscisic acid responsiveness
QdDHAR1	ABRE	CACGTG	1746	6	-	cis-acting element involved in the abscisic acid responsiveness
QdDHAR1	ABRE	ACGTG	1747	5	+	cis-acting element involved in the abscisic acid responsiveness
QdGSTF2	ABRE	CACGTG	561	6	+	cis-acting element involved in the abscisic acid responsiveness
QdGSTF2	ABRE	ACGTG	562	5	+	cis-acting element involved in the abscisic acid responsiveness
QdGSTF2	ABRE	CACGTG	1497	6	-	cis-acting element involved in the abscisic acid responsiveness
QdGSTF2	ABRE	ACGTG	1498	5	+	cis-acting element involved in the abscisic acid responsiveness
QdGSTF2	ABRE	CACGTG	1847	6	-	cis-acting element involved in the abscisic acid responsiveness
QdGSTF2	ABRE	ACGTG	1848	5	+	cis-acting element involved in the abscisic acid responsiveness
QdGSTT1	ABRE	CACGTG	574	6	+	cis-acting element involved in the abscisic acid responsiveness
QdGSTT1	ABRE	ACGTG	575	5	+	cis-acting element involved in the abscisic acid responsiveness
QdGSTT1	ABRE	CACGTG	847	6	+	cis-acting element involved in the abscisic acid responsiveness
QdGSTT1	ABRE	ACGTG	848	5	+	cis-acting element involved in the abscisic acid responsiveness
QdGSTT1	ABRE	ACGTG	1643	5	+	cis-acting element involved in the abscisic acid responsiveness
QdGSTT1	ABRE	ACGTG	1674	5	+	cis-acting element involved in the abscisic acid responsiveness
QdGSTT2	ABRE	ACGTG	496	5	+	cis-acting element involved in the abscisic acid responsiveness
QdGSTT2	ABRE	GCAACGTGTC	626	9	-	cis-acting element involved in the abscisic acid responsiveness
QdGSTT2	ABRE	CACGTG	628	6	+	cis-acting element involved in the abscisic acid responsiveness
QdGSTT2	ABRE	ACGTG	629	5	+	cis-acting element involved in the abscisic acid responsiveness
QdGSTT2	ABRE	TACGGTC	1744	7	-	cis-acting element involved in the abscisic acid responsiveness
QdGSTL1	ABRE	CACGTG	60	6	+	cis-acting element involved in the abscisic acid responsiveness
QdGSTL1	ABRE	ACGTG	61	5	+	cis-acting element involved in the abscisic acid responsiveness
QdGSTU6	ABRE	ACGTG	1623	5	-	cis-acting element involved in the abscisic acid responsiveness
QdGSTU7	ABRE	ACGTG	1709	5	-	cis-acting element involved in the abscisic acid responsiveness
QdGSTU8	ABRE	CGCACGTGTC	493	9	+	cis-acting element involved in the abscisic acid responsiveness
QdGSTU8	ABRE	CACGTG	495	6	+	cis-acting element involved in the abscisic acid responsiveness
QdGSTU8	ABRE	ACGTG	496	5	+	cis-acting element involved in the abscisic acid responsiveness
QdGSTU8	ABRE	ACGTG	1331	5	-	cis-acting element involved in the abscisic acid responsiveness
QdGSTU9	ABRE	GCAACGTGTC	1787	9	+	cis-acting element involved in the abscisic acid responsiveness
QdGSTU11	ABRE	ACGTG	109	5	-	cis-acting element involved in the abscisic acid responsiveness
QdGSTU11	ABRE	ACGTG	1067	5	+	cis-acting element involved in the abscisic acid responsiveness
QdGSTU11	ABRE	GCCGCGTGGC	1889	9	+	cis-acting element involved in the abscisic acid responsiveness
QdGSTU12	ABRE	ACGTG	1104	5	+	cis-acting element involved in the abscisic acid responsiveness
QdGSTU13	ABRE	ACGTG	645	5	+	cis-acting element involved in the abscisic acid responsiveness
QdGSTU13	ABRE	ACGTG	973	5	+	cis-acting element involved in the abscisic acid responsiveness
QdGSTU13	ABRE	ACGTG	1409	5	-	cis-acting element involved in the abscisic acid responsiveness
QdGSTU15	ABRE	ACGTG	256	5	-	cis-acting element involved in the abscisic acid responsiveness
QdGSTU15	ABRE	ACGTG	1338	5	-	cis-acting element involved in the abscisic acid responsiveness
QdGSTU15	ABRE	ACGTG	1390	5	-	cis-acting element involved in the abscisic acid responsiveness
QdGSTU16	ABRE	ACGTG	852	5	+	cis-acting element involved in the abscisic acid responsiveness
QdGSTU16	ABRE	ACGTG	1556	5	-	cis-acting element involved in the abscisic acid responsiveness
QdGSTU17	ABRE	ACGTG	60	5	-	cis-acting element involved in the abscisic acid responsiveness
QdGSTU17	ABRE	ACGTG	120	5	+	cis-acting element involved in the abscisic acid responsiveness
QdGSTU17	ABRE	CACGTG	781	6	+	cis-acting element involved in the abscisic acid responsiveness
QdGSTU17	ABRE	ACGTG	782	5	+	cis-acting element involved in the abscisic acid responsiveness
QdGSTU18	ABRE	CGCACGTGTC	1190	9	+	cis-acting element involved in the abscisic acid responsiveness
QdGSTU18	ABRE	CACGTG	1192	6	-	cis-acting element involved in the abscisic acid responsiveness
QdGSTU18	ABRE	ACGTG	1193	5	+	cis-acting element involved in the abscisic acid responsiveness
QdGSTU20	ABRE	ACGTG	646	5	-	cis-acting element involved in the abscisic acid responsiveness
QdGSTU21	ABRE	AACCCGG	115	7	-	cis-acting element involved in the abscisic acid responsiveness
QdGSTU21	ABRE	ACGTG	1896	5	-	cis-acting element involved in the abscisic acid responsiveness
QdGSTU22	ABRE	ACGTG	1079	5	-	cis-acting element involved in the abscisic acid responsiveness
QdGSTU23	ABRE	ACGTG	298	5	-	cis-acting element involved in the abscisic acid responsiveness
QdGSTU24	ABRE	ACGTG	872	5	-	cis-acting element involved in the abscisic acid responsiveness
QdGSTU25	ABRE	ACGTG	1096	5	-	cis-acting element involved in the abscisic acid responsiveness
QdGSTU26	ABRE	ACGTG	478	5	-	cis-acting element involved in the abscisic acid responsiveness
QdGSTU26	ABRE	ACGTG	1510	5	+	cis-acting element involved in the abscisic acid responsiveness
QdGSTU27	ABRE	ACGTG	1122	5	-	cis-acting element involved in the abscisic acid responsiveness
QdGSTL2	ABRE	CACGTG	955	6	+	cis-acting element involved in the abscisic acid responsiveness
QdGSTL2	ABRE	ACGTG	956	5	+	cis-acting element involved in the abscisic acid responsiveness
QdGSTF3	ABRE	ACGTG	1436	5	+	cis-acting element involved in the abscisic acid responsiveness
QdGSTU30	ABRE	GACACGTGGC	1232	9	-	cis-acting element involved in the abscisic acid responsiveness
QdGSTU30	ABRE	ACGTG	1705	5	-	cis-acting element involved in the abscisic acid responsiveness
QdGSTU31	ABRE	ACGTG	732	5	+	cis-acting element involved in the abscisic acid responsiveness
QdGSTU31	ABRE	CACGTG	1354	6	-	cis-acting element involved in the abscisic acid responsiveness
QdGSTU31	ABRE	ACGTG	1355	5	+	cis-acting element involved in the abscisic acid responsiveness
QdGSTU33	ABRE	CACGTG	953	6	+	cis-acting element involved in the abscisic acid responsiveness
QdGSTU33	ABRE	ACGTG	954	5	+	cis-acting element involved in the abscisic acid responsiveness
QdGSTU39	ABRE	ACGTG	481	5	-	cis-acting element involved in the abscisic acid responsiveness
QdGSTU39	ABRE	CACGTG	508	6	+	cis-acting element involved in the abscisic acid responsiveness
QdGSTU39	ABRE	ACGTG	509	5	+	cis-acting element involved in the abscisic acid responsiveness
QdGSTU39	ABRE	TACGGTC	1543	7	-	cis-acting element involved in the abscisic acid responsiveness
QdGSTU43	ABRE	TACGGTC	1568	7	-	cis-acting element involved in the abscisic acid responsiveness
QdGSTL3	ABRE	ACGTG	1211	5	-	cis-acting element involved in the abscisic acid responsiveness
QdGSTL6	ABRE	CACGTG	355	6	+	cis-acting element involved in the abscisic acid responsiveness
QdGSTL6	ABRE	ACGTG	356	5	+	cis-acting element involved in the abscisic acid responsiveness
QdGSTL6	ABRE	ACGTG	1042	5	+	cis-acting element involved in the abscisic acid responsiveness
QdGSTL6	ABRE	ACGTG	1258	5	+	cis-acting element involved in the abscisic acid responsiveness
QdGSTL6	ABRE	CACGTG	1823	6	-	cis-acting element involved in the abscisic acid responsiveness
QdGSTL6	ABRE	ACGTG	1824	5	+	cis-acting element involved in the abscisic acid responsiveness
QdGSTL8	ABRE	CACGTG	1859	6	-	cis-acting element involved in the abscisic acid responsiveness
QdGSTL8	ABRE	ACGTG	1860	5	+	cis-acting element involved in the abscisic acid responsiveness
QdGSTL12	ABRE	ACGTG	234	5	-	cis-acting element involved in the abscisic acid responsiveness
QdGSTL12	ABRE	ACGTG	1050	5	+	cis-acting element involved in the abscisic acid responsiveness
QdGSTL12	ABRE	ACGTG	1268	5	+	cis-acting element involved in the abscisic acid responsiveness
QdGSTL12	ABRE	CACGTG	1823	6	-	cis-acting element involved in the abscisic acid responsiveness
QdGSTL12	ABRE	ACGTG	1824	5	+	cis-acting element involved in the abscisic acid responsiveness
QdGSTU36	ARE	AAACCA	179	6	+	cis-acting regulatory element essential for the anaerobic induction
QdGSTU38	ARE	AAACCA	1112	6	-	cis-acting regulatory element essential for the anaerobic induction
QdGSTU40	ARE	AAACCA	159	6	-	cis-acting regulatory element essential for the anaerobic induction
QdGSTU40	ARE	AAACCA	348	6	+	cis-acting regulatory element essential for the anaerobic induction
QdGSTU41	ARE	AAACCA	1574	6	-	cis-acting regulatory element essential for the anaerobic induction
QdGSTU42	ARE	AAACCA	494	6	+	cis-acting regulatory element essential for the anaerobic induction
QdGSTU42	ARE	AAACCA	857	6	-	cis-acting regulatory element essential for the anaerobic induction
QdGSTU42	ARE	AAACCA	1422	6	+	cis-acting regulatory element essential for the anaerobic induction
QdGSTU42	ARE	AAACCA	1653	6	+	cis-acting regulatory element essential for the anaerobic induction
QdGSTU44	ARE	AAACCA	976	6	-	cis-acting regulatory element essential for the anaerobic induction
QdGSTU45	ARE	AAACCA	216	6	-	cis-acting regulatory element essential for the anaerobic induction
QdGSTU45	ARE	AAACCA	543	6	+	cis-acting regulatory element essential for the anaerobic induction
QdGSTL5	ARE	AAACCA	461	6	-	cis-acting regulatory element essential for the anaerobic induction
QdGSTL5	ARE	AAACCA	932	6	-	cis-acting regulatory element essential for the anaerobic induction
QdGSTL7	ARE	AAACCA	1162	6	-	cis-acting regulatory element essential for the anaerobic induction
QdGSTL10	ARE	AAACCA	498	6	-	cis-acting regulatory element essential for the anaerobic induction
QdGSTL10	ARE	AAACCA	970	6	-	cis-acting regulatory element essential for the anaerobic induction
QdGSTL11	ARE	AAACCA	384	6	+	cis-acting regulatory element essential for the anaerobic induction
QdGSTL11	ARE	AAACCA	695	6	-	cis-acting regulatory element essential for the anaerobic induction
QdGSTL11	ARE	AAACCA	1476	6	+	cis-acting regulatory element essential for the anaerobic induction
QdGSTL11	ARE	AAACCA	1700	6	+	cis-acting regulatory element essential for the anaerobic induction
QdGSTL13	ARE	AAACCA	781	6	-	cis-acting regulatory element essential for the anaerobic induction
QdGSTL13	ARE	AAACCA	1864	6	+	cis-acting regulatory element essential for the anaerobic induction
QdDHAR2	ARE	AAACCA	971	6	+	cis-acting regulatory element essential for the anaerobic induction
QdGSTT3	ARE	AAACCA	787	6	+	cis-acting regulatory element essential for the anaerobic induction
QdGSTT3	ARE	AAACCA	1287	6	+	cis-acting regulatory element essential for the anaerobic induction
QdGSTT3	ARE	AAACCA	1368	6	-	cis-acting regulatory element essential for the anaerobic induction
QdGSTT3	ARE	AAACCA	1457	6	-	cis-acting regulatory element essential for the anaerobic induction
QdGSTT3	ARE	AAACCA	1722	6	+	cis-acting regulatory element essential for the anaerobic induction
QdGSTT4	ARE	AAACCA	246	6	-	cis-acting regulatory element essential for the anaerobic induction
QdGSTT4	ARE	AAACCA	1084	6	+	cis-acting regulatory element essential for the anaerobic induction
QdGSTT4	ARE	AAACCA	1247	6	-	cis-acting regulatory element essential for the anaerobic induction
QdGSTT4	ARE	AAACCA	1517	6	+	cis-acting regulatory element essential for the anaerobic induction
QdGSTT5	ARE	AAACCA	420	6	-	cis-acting regulatory element essential for the anaerobic induction
QdGSTT5	ARE	AAACCA	838	6	-	cis-acting regulatory element essential for the anaerobic induction
QdGSTT5	ARE	AAACCA	1642	6	-	cis-acting regulatory element essential for the anaerobic induction
QdGSTT5	ARE	AAACCA	1841	6	-	cis-acting regulatory element essential for the anaerobic induction
QdGSTU46	ARE	AAACCA	1046	6	+	cis-acting regulatory element essential for the anaerobic induction
QdGSTU46	ARE	AAACCA	1763	6	-	cis-acting regulatory element essential for the anaerobic induction
QdGSTU47	ARE	AAACCA	1004	6	-	cis-acting regulatory element essential for the anaerobic induction
QdGSTU47	ARE	AAACCA	1395	6	-	cis-acting regulatory element essential for the anaerobic induction
QdTCHQD1	ARE	AAACCA	1647	6	+	cis-acting regulatory element essential for the anaerobic induction
QdTCHQD2	ARE	AAACCA	1659	6	+	cis-acting regulatory element essential for the anaerobic induction
QdGSTU48	ARE	AAACCA	509	6	-	cis-acting regulatory element essential for the anaerobic induction
QdGSTU48	ARE	AAACCA	795	6	-	cis-acting regulatory element essential for the anaerobic induction
QdGSTU48	ARE	AAACCA	1186	6	+	cis-acting regulatory element essential for the anaerobic induction
QdGSTU50	ARE	AAACCA	500	6	-	cis-acting regulatory element essential for the anaerobic induction
QdGSTU50	ARE	AAACCA	787	6	-	cis-acting regulatory element essential for the anaerobic induction
QdGSTU50	ARE	AAACCA	875	6	-	cis-acting regulatory element essential for the anaerobic induction
QdGSTU50	ARE	AAACCA	1185	6	+	cis-acting regulatory element essential for the anaerobic induction
QdGSTU51	ARE	AAACCA	6	6	-	cis-acting regulatory element essential for the anaerobic induction
QdGSTU52	ARE	AAACCA	206	6	+	cis-acting regulatory element essential for the anaerobic induction
QdGSTU52	ARE	AAACCA	465	6	-	cis-acting regulatory element essential for the anaerobic induction
QdGSTU52	ARE	AAACCA	570	6	+	cis-acting regulatory element essential for the anaerobic induction
QdGSTU52	ARE	AAACCA	1364	6	+	cis-acting regulatory element essential for the anaerobic induction
QdGSTU53	ARE	AAACCA	48	6	-	cis-acting regulatory element essential for the anaerobic induction
QdGSTU53	ARE	AAACCA	995	6	-	cis-acting regulatory element essential for the anaerobic induction
QdGSTU54	ARE	AAACCA	638	6	-	cis-acting regulatory element essential for the anaerobic induction
QdGSTU54	ARE	AAACCA	720	6	-	cis-acting regulatory element essential for the anaerobic induction
QdGSTU54	ARE	AAACCA	886	6	-	cis-acting regulatory element essential for the anaerobic induction
QdGSTU55	ARE	AAACCA	330	6	+	cis-acting regulatory element essential for the anaerobic induction
QdGSTU55	ARE	AAACCA	342	6	+	cis-acting regulatory element essential for the anaerobic induction
QdGSTU56	ARE	AAACCA	480	6	+	cis-acting regulatory element essential for the anaerobic induction
QdGSTU56	ARE	AAACCA	657	6	-	cis-acting regulatory element essential for the anaerobic induction
QdGSTU56	ARE	AAACCA	947	6	-	cis-acting regulatory element essential for the anaerobic induction
QdGSTU56	ARE	AAACCA	1265	6	+	cis-acting regulatory element essential for the anaerobic induction
QdGSTU56	ARE	AAACCA	1680	6	+	cis-acting regulatory element essential for the anaerobic induction
QdGSTF4	ARE	AAACCA	100	6	-	cis-acting regulatory element essential for the anaerobic induction
QdGSTF4	ARE	AAACCA	773	6	-	cis-acting regulatory element essential for the anaerobic induction
QdGSTF4	ARE	AAACCA	1460	6	-	cis-acting regulatory element essential for the anaerobic induction
QdGSTF5	ARE	AAACCA	368	6	+	cis-acting regulatory element essential for the anaerobic induction
QdGSTF5	ARE	AAACCA	550	6	-	cis-acting regulatory element essential for the anaerobic induction
QdGSTF5	ARE	AAACCA	1093	6	-	cis-acting regulatory element essential for the anaerobic induction
QdGSTF5	ARE	AAACCA	1130	6	-	cis-acting regulatory element essential for the anaerobic induction
QdGSTF5	ARE	AAACCA	1755	6	-	cis-acting regulatory element essential for the anaerobic induction
QdGSTF7	ARE	AAACCA	1582	6	-	cis-acting regulatory element essential for the anaerobic induction
QdGSTF7	ARE	AAACCA	1681	6	-	cis-acting regulatory element essential for the anaerobic induction
QdGSTF7	ARE	AAACCA	1710	6	+	cis-acting regulatory element essential for the anaerobic induction
QdGSTF8	ARE	AAACCA	83	6	+	cis-acting regulatory element essential for the anaerobic induction
QdGSTF8	ARE	AAACCA	557	6	+	cis-acting regulatory element essential for the anaerobic induction
QdGSTF1	ARE	AAACCA	469	6	+	cis-acting regulatory element essential for the anaerobic induction
QdGSTF1	ARE	AAACCA	935	6	-	cis-acting regulatory element essential for the anaerobic induction
QdGSTU1	ARE	AAACCA	1140	6	-	cis-acting regulatory element essential for the anaerobic induction
QdGSTU1	ARE	AAACCA	1340	6	-	cis-acting regulatory element essential for the anaerobic induction
QdGSTU2	ARE	AAACCA	375	6	-	cis-acting regulatory element essential for the anaerobic induction
QdDHAR1	ARE	AAACCA	1323	6	-	cis-acting regulatory element essential for the anaerobic induction
QdDHAR1	ARE	AAACCA	1392	6	-	cis-acting regulatory element essential for the anaerobic induction
QdDHAR1	ARE	AAACCA	1733	6	+	cis-acting regulatory element essential for the anaerobic induction
QdDHAR1	ARE	AAACCA	1976	6	+	cis-acting regulatory element essential for the anaerobic induction
QdDHAR1	ARE	AAACCA	1982	6	+	cis-acting regulatory element essential for the anaerobic induction
QdGSTF2	ARE	AAACCA	101	6	-	cis-acting regulatory element essential for the anaerobic induction
QdGSTF2	ARE	AAACCA	154	6	-	cis-acting regulatory element essential for the anaerobic induction
QdGSTF2	ARE	AAACCA	430	6	-	cis-acting regulatory element essential for the anaerobic induction
QdGSTF2	ARE	AAACCA	932	6	+	cis-acting regulatory element essential for the anaerobic induction
QdGSTF2	ARE	AAACCA	938	6	+	cis-acting regulatory element essential for the anaerobic induction
QdGSTF2	ARE	AAACCA	948	6	+	cis-acting regulatory element essential for the anaerobic induction
QdGSTF2	ARE	AAACCA	990	6	+	cis-acting regulatory element essential for the anaerobic induction
QdGSTF2	ARE	AAACCA	996	6	+	cis-acting regulatory element essential for the anaerobic induction
QdGSTF2	ARE	AAACCA	1029	6	+	cis-acting regulatory element essential for the anaerobic induction
QdGSTF2	ARE	AAACCA	1110	6	+	cis-acting regulatory element essential for the anaerobic induction
QdGSTF2	ARE	AAACCA	1116	6	+	cis-acting regulatory element essential for the anaerobic induction
QdGSTF2	ARE	AAACCA	1133	6	+	cis-acting regulatory element essential for the anaerobic induction
QdGSTT1	ARE	AAACCA	208	6	-	cis-acting regulatory element essential for the anaerobic induction
QdGSTT1	ARE	AAACCA	655	6	-	cis-acting regulatory element essential for the anaerobic induction
QdGSTL1	ARE	AAACCA	91	6	-	cis-acting regulatory element essential for the anaerobic induction
QdGSTL1	ARE	AAACCA	402	6	+	cis-acting regulatory element essential for the anaerobic induction
QdGSTL1	ARE	AAACCA	878	6	-	cis-acting regulatory element essential for the anaerobic induction
QdGSTU4	ARE	AAACCA	871	6	-	cis-acting regulatory element essential for the anaerobic induction
QdGSTU4	ARE	AAACCA	907	6	-	cis-acting regulatory element essential for the anaerobic induction
QdGSTU4	ARE	AAACCA	1857	6	+	cis-acting regulatory element essential for the anaerobic induction
QdGSTU5	ARE	AAACCA	1867	6	+	cis-acting regulatory element essential for the anaerobic induction
QdGSTU6	ARE	AAACCA	1444	6	+	cis-acting regulatory element essential for the anaerobic induction
QdGSTU7	ARE	AAACCA	231	6	-	cis-acting regulatory element essential for the anaerobic induction
QdGSTU7	ARE	AAACCA	1532	6	+	cis-acting regulatory element essential for the anaerobic induction
QdGSTU9	ARE	AAACCA	573	6	+	cis-acting regulatory element essential for the anaerobic induction
QdGSTU9	ARE	AAACCA	1432	6	-	cis-acting regulatory element essential for the anaerobic induction
QdGSTU9	ARE	AAACCA	1810	6	+	cis-acting regulatory element essential for the anaerobic induction
QdGSTU9	ARE	AAACCA	1844	6	+	cis-acting regulatory element essential for the anaerobic induction
QdGSTU10	ARE	AAACCA	656	6	+	cis-acting regulatory element essential for the anaerobic induction
QdGSTU10	ARE	AAACCA	1485	6	-	cis-acting regulatory element essential for the anaerobic induction
QdGSTU10	ARE	AAACCA	1897	6	+	cis-acting regulatory element essential for the anaerobic induction
QdGSTU11	ARE	AAACCA	791	6	+	cis-acting regulatory element essential for the anaerobic induction
QdGSTU12	ARE	AAACCA	77	6	+	cis-acting regulatory element essential for the anaerobic induction
QdGSTU12	ARE	AAACCA	685	6	-	cis-acting regulatory element essential for the anaerobic induction
QdGSTU12	ARE	AAACCA	760	6	-	cis-acting regulatory element essential for the anaerobic induction
QdGSTU13	ARE	AAACCA	150	6	+	cis-acting regulatory element essential for the anaerobic induction
QdGSTU14	ARE	AAACCA	658	6	+	cis-acting regulatory element essential for the anaerobic induction
QdGSTU15	ARE	AAACCA	614	6	+	cis-acting regulatory element essential for the anaerobic induction
QdGSTU15	ARE	AAACCA	761	6	+	cis-acting regulatory element essential for the anaerobic induction
QdGSTU16	ARE	AAACCA	645	6	+	cis-acting regulatory element essential for the anaerobic induction
QdGSTU16	ARE	AAACCA	671	6	+	cis-acting regulatory element essential for the anaerobic induction
QdGSTU16	ARE	AAACCA	1001	6	+	cis-acting regulatory element essential for the anaerobic induction
QdGSTU17	ARE	AAACCA	556	6	+	cis-acting regulatory element essential for the anaerobic induction
QdGSTU18	ARE	AAACCA	1869	6	+	cis-acting regulatory element essential for the anaerobic induction
QdGSTU20	ARE	AAACCA	540	6	-	cis-acting regulatory element essential for the anaerobic induction
QdGSTU20	ARE	AAACCA	801	6	+	cis-acting regulatory element essential for the anaerobic induction
QdGSTU20	ARE	AAACCA	852	6	+	cis-acting regulatory element essential for the anaerobic induction
QdGSTU20	ARE	AAACCA	1391	6	+	cis-acting regulatory element essential for the anaerobic induction
QdGSTU20	ARE	AAACCA	1654	6	-	cis-acting regulatory element essential for the anaerobic induction
QdGSTU21	ARE	AAACCA	103	6	-	cis-acting regulatory element essential for the anaerobic induction
QdGSTU21	ARE	AAACCA	697	6	-	cis-acting regulatory element essential for the anaerobic induction
QdGSTU21	ARE	AAACCA	1530	6	-	cis-acting regulatory element essential for the anaerobic induction
QdGSTU22	ARE	AAACCA	709	6	-	cis-acting regulatory element essential for the anaerobic induction
QdGSTU23	ARE	AAACCA	285	6	+	cis-acting regulatory element essential for the anaerobic induction
QdGSTU23	ARE	AAACCA	569	6	-	cis-acting regulatory element essential for the anaerobic induction
QdGSTU23	ARE	AAACCA	679	6	+	cis-acting regulatory element essential for the anaerobic induction
QdGSTU24	ARE	AAACCA	533	6	-	cis-acting regulatory element essential for the anaerobic induction
QdGSTU24	ARE	AAACCA	1641	6	-	cis-acting regulatory element essential for the anaerobic induction
QdGSTU25	ARE	AAACCA	146	6	+	cis-acting regulatory element essential for the anaerobic induction
QdGSTU25	ARE	AAACCA	376	6	-	cis-acting regulatory element essential for the anaerobic induction
QdGSTU25	ARE	AAACCA	565	6	-	cis-acting regulatory element essential for the anaerobic induction
QdGSTU25	ARE	AAACCA	766	6	-	cis-acting regulatory element essential for the anaerobic induction
QdGSTU25	ARE	AAACCA	1653	6	-	cis-acting regulatory element essential for the anaerobic induction
QdGSTU27	ARE	AAACCA	1052	6	+	cis-acting regulatory element essential for the anaerobic induction
QdGSTU28	ARE	AAACCA	785	6	-	cis-acting regulatory element essential for the anaerobic induction
QdGSTU28	ARE	AAACCA	1329	6	+	cis-acting regulatory element essential for the anaerobic induction
QdGSTU28	ARE	AAACCA	1377	6	+	cis-acting regulatory element essential for the anaerobic induction
QdGSTU28	ARE	AAACCA	1609	6	+	cis-acting regulatory element essential for the anaerobic induction
QdGSTU28	ARE	AAACCA	1790	6	-	cis-acting regulatory element essential for the anaerobic induction
QdGSTL2	ARE	AAACCA	686	6	-	cis-acting regulatory element essential for the anaerobic induction
QdGSTL2	ARE	AAACCA	959	6	-	cis-acting regulatory element essential for the anaerobic induction
QdGSTL2	ARE	AAACCA	1593	6	-	cis-acting regulatory element essential for the anaerobic induction
QdGSTF3	ARE	AAACCA	25	6	+	cis-acting regulatory element essential for the anaerobic induction
QdGSTF3	ARE	AAACCA	1231	6	-	cis-acting regulatory element essential for the anaerobic induction
QdGSTF3	ARE	AAACCA	1377	6	+	cis-acting regulatory element essential for the anaerobic induction
QdGSTU29	ARE	AAACCA	822	6	-	cis-acting regulatory element essential for the anaerobic induction
QdGSTU29	ARE	AAACCA	1261	6	-	cis-acting regulatory element essential for the anaerobic induction
QdGSTU29	ARE	AAACCA	1967	6	+	cis-acting regulatory element essential for the anaerobic induction
QdGSTU30	ARE	AAACCA	297	6	-	cis-acting regulatory element essential for the anaerobic induction
QdGSTU30	ARE	AAACCA	1967	6	+	cis-acting regulatory element essential for the anaerobic induction
QdGSTU31	ARE	AAACCA	90	6	-	cis-acting regulatory element essential for the anaerobic induction
QdGSTU31	ARE	AAACCA	965	6	-	cis-acting regulatory element essential for the anaerobic induction
QdGSTU33	ARE	AAACCA	1462	6	+	cis-acting regulatory element essential for the anaerobic induction
QdGSTU34	ARE	AAACCA	94	6	-	cis-acting regulatory element essential for the anaerobic induction
QdGSTU34	ARE	AAACCA	379	6	+	cis-acting regulatory element essential for the anaerobic induction
QdGSTU34	ARE	AAACCA	479	6	-	cis-acting regulatory element essential for the anaerobic induction
QdGSTU34	ARE	AAACCA	1547	6	-	cis-acting regulatory element essential for the anaerobic induction
QdGSTU35	ARE	AAACCA	364	6	+	cis-acting regulatory element essential for the anaerobic induction
QdGSTU35	ARE	AAACCA	738	6	+	cis-acting regulatory element essential for the anaerobic induction
QdGSTU35	ARE	AAACCA	1074	6	-	cis-acting regulatory element essential for the anaerobic induction
QdGSTU35	ARE	AAACCA	1779	6	+	cis-acting regulatory element essential for the anaerobic induction
QdGSTU39	ARE	AAACCA	318	6	-	cis-acting regulatory element essential for the anaerobic induction
QdGSTU43	ARE	AAACCA	273	6	-	cis-acting regulatory element essential for the anaerobic induction
QdGSTU43	ARE	AAACCA	979	6	-	cis-acting regulatory element essential for the anaerobic induction
QdGSTL3	ARE	AAACCA	1166	6	-	cis-acting regulatory element essential for the anaerobic induction
QdGSTL3	ARE	AAACCA	1737	6	+	cis-acting regulatory element essential for the anaerobic induction
QdGSTL8	ARE	AAACCA	624	6	+	cis-acting regulatory element essential for the anaerobic induction
QdGSTL8	ARE	AAACCA	1690	6	-	cis-acting regulatory element essential for the anaerobic induction
QdGSTL12	ARE	AAACCA	127	6	-	cis-acting regulatory element essential for the anaerobic induction
QdGSTU37	AuxRR-core	GGTCCAT	1439	7	+	cis-acting regulatory element involved in auxin responsiveness
QdGSTU40	AuxRR-core	GGTCCAT	683	7	+	cis-acting regulatory element involved in auxin responsiveness
QdGSTU42	AuxRR-core	GGTCCAT	1625	7	-	cis-acting regulatory element involved in auxin responsiveness
QdGSTL13	AuxRR-core	GGTCCAT	1902	7	-	cis-acting regulatory element involved in auxin responsiveness
QdGSTU49	AuxRR-core	GGTCCAT	66	7	-	cis-acting regulatory element involved in auxin responsiveness
QdGSTU51	AuxRR-core	GGTCCAT	113	7	-	cis-acting regulatory element involved in auxin responsiveness
QdGSTU55	AuxRR-core	GGTCCAT	1394	7	-	cis-acting regulatory element involved in auxin responsiveness
QdGSTF8	AuxRR-core	GGTCCAT	734	7	+	cis-acting regulatory element involved in auxin responsiveness
QdGSTF1	AuxRR-core	GGTCCAT	1455	7	+	cis-acting regulatory element involved in auxin responsiveness
QdGSTU21	AuxRR-core	GGTCCAT	110	7	-	cis-acting regulatory element involved in auxin responsiveness
QdGSTU22	AuxRR-core	GGTCCAT	1024	7	+	cis-acting regulatory element involved in auxin responsiveness
QdGSTU31	AuxRR-core	GGTCCAT	356	7	+	cis-acting regulatory element involved in auxin responsiveness
QdGSTU32	AuxRR-core	GGTCCAT	1427	7	-	cis-acting regulatory element involved in auxin responsiveness
QdGSTU33	AuxRR-core	GGTCCAT	1667	7	-	cis-acting regulatory element involved in auxin responsiveness
QdGSTU35	AuxRR-core	GGTCCAT	1702	7	+	cis-acting regulatory element involved in auxin responsiveness
QdGSTU42	circadian	CAAAGATATC	217	9	-	cis-acting regulatory element involved in circadian control
QdGSTU42	circadian	CAAAGATATC	756	9	+	cis-acting regulatory element involved in circadian control
QdGSTL7	circadian	CAAAGATATC	1649	9	+	cis-acting regulatory element involved in circadian control
QdGSTL11	circadian	CAAAGATATC	701	9	+	cis-acting regulatory element involved in circadian control
QdGSTU52	circadian	CAAAGATATC	1802	9	+	cis-acting regulatory element involved in circadian control
QdGSTU55	circadian	CAAAGATATC	1951	10	+	cis-acting regulatory element involved in circadian control
QdGSTU2	circadian	CAAAGATATC	1856	9	-	cis-acting regulatory element involved in circadian control
QdGSTU3	circadian	CAAAGATATC	1979	9	+	cis-acting regulatory element involved in circadian control
QdGSTU4	circadian	CAAAGATATC	446	9	-	cis-acting regulatory element involved in circadian control
QdGSTU4	circadian	CAAAGATATC	1132	9	+	cis-acting regulatory element involved in circadian control
QdGSTU6	circadian	CAAAGATATC	933	9	-	cis-acting regulatory element involved in circadian control
QdGSTU11	circadian	CAAAGATATC	1216	9	-	cis-acting regulatory element involved in circadian control
QdGSTU19	circadian	CAAAGATATC	798	9	+	cis-acting regulatory element involved in circadian control
QdGSTU19	circadian	CAAAGATATC	1049	9	-	cis-acting regulatory element involved in circadian control
QdGSTU20	circadian	CAAAGATATC	1467	9	+	cis-acting regulatory element involved in circadian control
QdGSTU21	circadian	CAAAGATATC	727	9	-	cis-acting regulatory element involved in circadian control
QdGSTU21	circadian	CAAAGATATC	765	10	-	cis-acting regulatory element involved in circadian control
QdGSTU22	circadian	CAAAGATATC	1736	9	+	cis-acting regulatory element involved in circadian control
QdGSTU24	circadian	CAAAGATATC	1468	9	+	cis-acting regulatory element involved in circadian control
QdGSTU25	circadian	CAAAGATATC	1488	9	+	cis-acting regulatory element involved in circadian control
QdGSTU26	circadian	CAAAGATATC	1742	9	+	cis-acting regulatory element involved in circadian control
QdGSTU28	circadian	CAAAGATATC	616	9	-	cis-acting regulatory element involved in circadian control
QdGSTL3	circadian	CAAAGATATC	1648	9	+	cis-acting regulatory element involved in circadian control
QdGSTL12	circadian	CAAAGATATC	1546	9	-	cis-acting regulatory element involved in circadian control
QdGSTU36	G-box	CACGTC	1816	6	+	cis-acting regulatory element involved in light responsiveness
QdGSTU37	G-box	TACGTG	15	6	+	cis-acting regulatory element involved in light responsiveness
QdGSTU41	G-box	CACGTC	529	6	+	cis-acting regulatory element involved in light responsiveness
QdGSTU41	G-box	CACGAC	1326	6	+	cis-acting regulatory element involved in light responsiveness
QdGSTL4	G-box	CACGAC	1882	6	+	cis-acting regulatory element involved in light responsiveness
QdGSTL5	G-Box	CACGTG	1800	6	-	cis-acting regulatory element involved in light responsiveness
QdGSTL5	G-box	CACGTC	573	6	+	cis-acting regulatory element involved in light responsiveness
QdGSTL5	G-box	TACGTG	1500	6	+	cis-acting regulatory element involved in light responsiveness
QdGSTL5	G-box	CACGTG	1800	6	-	cis-acting regulatory element involved in light responsiveness
QdGSTL7	G-box	CACGTC	1207	6	+	cis-acting regulatory element involved in light responsiveness
QdGSTL9	G-box	CACGAC	1883	6	+	cis-acting regulatory element involved in light responsiveness
QdGSTL10	G-Box	CACGTG	1799	6	-	cis-acting regulatory element involved in light responsiveness
QdGSTL10	G-box	CACGTC	610	6	+	cis-acting regulatory element involved in light responsiveness
QdGSTL10	G-box	TACGTG	1495	6	+	cis-acting regulatory element involved in light responsiveness
QdGSTL10	G-box	CACGTG	1799	6	-	cis-acting regulatory element involved in light responsiveness
QdGSTL11	G-Box	CACGTG	121	6	+	cis-acting regulatory element involved in light responsiveness
QdGSTL11	G-Box	CACGTT	856	6	+	cis-acting regulatory element involved in light responsiveness
QdGSTL11	G-Box	CACGTG	1820	6	-	cis-acting regulatory element involved in light responsiveness
QdGSTL11	G-box	CACGTG	121	6	+	cis-acting regulatory element involved in light responsiveness
QdGSTL11	G-box	GCCACGTGGA	1818	9	-	cis-acting regulatory element involved in light responsiveness
QdGSTL11	G-box	CACGTG	1820	6	-	cis-acting regulatory element involved in light responsiveness
QdGSTL13	G-box	CACGTC	1096	6	+	cis-acting regulatory element involved in light responsiveness
QdGSTL13	G-Box	CACGTT	520	6	+	cis-acting regulatory element involved in light responsiveness
QdDHAR2	G-Box	CACGTG	868	6	+	cis-acting regulatory element involved in light responsiveness
QdDHAR2	G-Box	CACGTG	1067	6	-	cis-acting regulatory element involved in light responsiveness
QdDHAR2	G-Box	CACGTT	1104	6	-	cis-acting regulatory element involved in light responsiveness
QdDHAR2	G-box	CACGTG	868	6	+	cis-acting regulatory element involved in light responsiveness
QdDHAR2	G-box	CACGAC	1013	6	+	cis-acting regulatory element involved in light responsiveness
QdDHAR2	G-box	CACGTG	1067	6	-	cis-acting regulatory element involved in light responsiveness
QdGSTT3	G-Box	CACGTT	44	6	-	cis-acting regulatory element involved in light responsiveness
QdGSTT3	G-Box	CACGTT	108	6	-	cis-acting regulatory element involved in light responsiveness
QdGSTT4	G-box	CACGTC	607	6	+	cis-acting regulatory element involved in light responsiveness
QdGSTT5	G-Box	CACGTT	866	6	+	cis-acting regulatory element involved in light responsiveness
QdGSTT5	G-box	TACGTG	1631	6	+	cis-acting regulatory element involved in light responsiveness
QdGSTU46	G-Box	CACGTG	579	6	+	cis-acting regulatory element involved in light responsiveness
QdGSTU46	G-Box	CACGTT	1003	6	+	cis-acting regulatory element involved in light responsiveness
QdGSTU46	G-Box	CACGTG	1077	6	-	cis-acting regulatory element involved in light responsiveness
QdGSTU46	G-Box	CACGTT	1100	6	-	cis-acting regulatory element involved in light responsiveness
QdGSTU46	G-box	CACGTG	579	6	+	cis-acting regulatory element involved in light responsiveness
QdGSTU46	G-box	GCCACGTGGA	1075	9	+	cis-acting regulatory element involved in light responsiveness
QdGSTU46	G-box	CACGTG	1077	6	-	cis-acting regulatory element involved in light responsiveness
QdGSTU47	G-box	TACGTG	558	6	+	cis-acting regulatory element involved in light responsiveness
QdGSTU48	G-Box	CACGTT	483	6	-	cis-acting regulatory element involved in light responsiveness
QdGSTU48	G-Box	CACGTT	761	6	+	cis-acting regulatory element involved in light responsiveness
QdGSTU48	G-box	TAAACGTG	481	8	+	cis-acting regulatory element involved in light responsiveness
QdGSTU48	G-box	CACGAC	644	6	-	cis-acting regulatory element involved in light responsiveness
QdGSTU49	G-box	CACGAC	1775	6	+	cis-acting regulatory element involved in light responsiveness
QdGSTU50	G-Box	CACGTT	474	6	-	cis-acting regulatory element involved in light responsiveness
QdGSTU50	G-Box	CACGTT	753	6	+	cis-acting regulatory element involved in light responsiveness
QdGSTU50	G-box	TAAACGTG	472	8	+	cis-acting regulatory element involved in light responsiveness
QdGSTU50	G-box	CACGAC	636	6	-	cis-acting regulatory element involved in light responsiveness
QdGSTU51	G-box	CACGAC	1788	6	+	cis-acting regulatory element involved in light responsiveness
QdGSTU52	G-Box	CACGTT	1418	6	-	cis-acting regulatory element involved in light responsiveness
QdGSTU52	G-Box	CACGTT	1683	6	-	cis-acting regulatory element involved in light responsiveness
QdGSTU52	G-Box	CACGTT	1702	6	-	cis-acting regulatory element involved in light responsiveness
QdGSTU52	G-box	CACGTC	1424	6	-	cis-acting regulatory element involved in light responsiveness
QdGSTU53	G-box	CACGTC	1318	6	-	cis-acting regulatory element involved in light responsiveness
QdGSTU54	G-Box	CACGTT	1194	6	+	cis-acting regulatory element involved in light responsiveness
QdGSTU54	G-box	CACGTC	72	6	+	cis-acting regulatory element involved in light responsiveness
QdGSTU54	G-box	CACGTC	1135	6	-	cis-acting regulatory element involved in light responsiveness
QdGSTU54	G-box	CACGTC	1676	6	-	cis-acting regulatory element involved in light responsiveness
QdGSTU55	G-box	CACGTG	560	6	+	cis-acting regulatory element involved in light responsiveness
QdGSTU55	G-Box	CACGTG	560	6	+	cis-acting regulatory element involved in light responsiveness
QdGSTU56	G-Box	CACGTG	1387	6	-	cis-acting regulatory element involved in light responsiveness
QdGSTU56	G-box	CACGAC	653	6	-	cis-acting regulatory element involved in light responsiveness
QdGSTU56	G-box	CACGTG	1387	6	-	cis-acting regulatory element involved in light responsiveness
QdGSTF5	G-box	TACGTG	144	6	+	cis-acting regulatory element involved in light responsiveness
QdGSTF7	G-box	TAACACGTAG	1191	9	-	cis-acting regulatory element involved in light responsiveness
QdGSTF7	G-box	TACGTG	1192	6	+	cis-acting regulatory element involved in light responsiveness
QdGSTF7	G-Box	CACGTT	697	6	+	cis-acting regulatory element involved in light responsiveness
QdGSTU1	G-Box	TCCACATGGCA	862	10	-	cis-acting regulatory element involved in light responsiveness
QdGSTU1	G-Box	CACGTT	1275	6	+	cis-acting regulatory element involved in light responsiveness
QdGSTU1	G-box	CACGTC	327	6	-	cis-acting regulatory element involved in light responsiveness
QdGSTU2	G-Box	CACGTT	608	6	-	cis-acting regulatory element involved in light responsiveness
QdGSTU2	G-box	CACGTC	299	6	+	cis-acting regulatory element involved in light responsiveness
QdDHAR1	G-box	CACGTC	1244	6	+	cis-acting regulatory element involved in light responsiveness
QdDHAR1	G-box	CACGTG	1746	6	-	cis-acting regulatory element involved in light responsiveness
QdDHAR1	G-Box	CACGTG	1746	6	-	cis-acting regulatory element involved in light responsiveness
QdGSTF2	G-Box	CACGTG	561	6	+	cis-acting regulatory element involved in light responsiveness
QdGSTF2	G-Box	CACGTG	1497	6	-	cis-acting regulatory element involved in light responsiveness
QdGSTF2	G-Box	CACGTG	1847	6	-	cis-acting regulatory element involved in light responsiveness
QdGSTF2	G-box	CACGTG	561	6	+	cis-acting regulatory element involved in light responsiveness
QdGSTF2	G-box	CACGAC	1313	6	+	cis-acting regulatory element involved in light responsiveness
QdGSTF2	G-box	CACGTG	1497	6	-	cis-acting regulatory element involved in light responsiveness
QdGSTF2	G-box	CACGTG	1847	6	-	cis-acting regulatory element involved in light responsiveness
QdGSTT1	G-Box	CACGTG	574	6	+	cis-acting regulatory element involved in light responsiveness
QdGSTT1	G-Box	CACGTG	847	6	+	cis-acting regulatory element involved in light responsiveness
QdGSTT1	G-Box	CACGTT	1673	6	-	cis-acting regulatory element involved in light responsiveness
QdGSTT1	G-box	CACGTG	574	6	+	cis-acting regulatory element involved in light responsiveness
QdGSTT1	G-box	CACGTG	847	6	+	cis-acting regulatory element involved in light responsiveness
QdGSTT1	G-box	CACGTC	1642	6	-	cis-acting regulatory element involved in light responsiveness
QdGSTT2	G-box	CACGTC	495	6	-	cis-acting regulatory element involved in light responsiveness
QdGSTT2	G-box	ACACGTGGC	627	9	+	cis-acting regulatory element involved in light responsiveness
QdGSTT2	G-box	CACGTG	628	6	+	cis-acting regulatory element involved in light responsiveness
QdGSTT2	G-Box	CACGTG	628	6	+	cis-acting regulatory element involved in light responsiveness
QdGSTL1	G-Box	CACGTG	60	6	+	cis-acting regulatory element involved in light responsiveness
QdGSTL1	G-box	CACGTG	60	6	+	cis-acting regulatory element involved in light responsiveness
QdGSTU4	G-box	CACGAC	467	6	-	cis-acting regulatory element involved in light responsiveness
QdGSTU5	G-box	CACGAC	1638	6	-	cis-acting regulatory element involved in light responsiveness
QdGSTU6	G-box	CACGTC	1623	6	+	cis-acting regulatory element involved in light responsiveness
QdGSTU6	G-box	GCCACGTGGA	1704	9	-	cis-acting regulatory element involved in light responsiveness
QdGSTU6	G-Box	TCCACATGGCA	1704	10	+	cis-acting regulatory element involved in light responsiveness
QdGSTU7	G-box	CACGTC	1709	6	+	cis-acting regulatory element involved in light responsiveness
QdGSTU8	G-box	CACGTG	495	6	+	cis-acting regulatory element involved in light responsiveness
QdGSTU8	G-box	CCACGTAA	1330	8	+	cis-acting regulatory element involved in light responsiveness
QdGSTU8	G-box	TACGTG	1331	6	-	cis-acting regulatory element involved in light responsiveness
QdGSTU8	G-Box	CACGTG	495	6	+	cis-acting regulatory element involved in light responsiveness
QdGSTU11	G-Box	CACGTT	1066	6	-	cis-acting regulatory element involved in light responsiveness
QdGSTU11	G-box	CACGAC	70	6	+	cis-acting regulatory element involved in light responsiveness
QdGSTU11	G-box	CACGTC	109	6	+	cis-acting regulatory element involved in light responsiveness
QdGSTU12	G-Box	CACGTT	1103	6	-	cis-acting regulatory element involved in light responsiveness
QdGSTU12	G-box	CACGAC	471	6	+	cis-acting regulatory element involved in light responsiveness
QdGSTU13	G-Box	CACGTT	972	6	-	cis-acting regulatory element involved in light responsiveness
QdGSTU13	G-Box	CACGTT	1409	6	+	cis-acting regulatory element involved in light responsiveness
QdGSTU13	G-box	CACGTC	644	6	-	cis-acting regulatory element involved in light responsiveness
QdGSTU13	G-box	TAAACGTG	1409	8	-	cis-acting regulatory element involved in light responsiveness
QdGSTU15	G-box	CCACGTAA	1389	8	+	cis-acting regulatory element involved in light responsiveness
QdGSTU15	G-box	TACGTG	1390	6	-	cis-acting regulatory element involved in light responsiveness
QdGSTU15	G-box	CACGAC	1697	6	-	cis-acting regulatory element involved in light responsiveness
QdGSTU15	G-Box	CACGTT	256	6	+	cis-acting regulatory element involved in light responsiveness
QdGSTU15	G-Box	CACGTT	1338	6	+	cis-acting regulatory element involved in light responsiveness
QdGSTU16	G-box	CACGAC	391	6	-	cis-acting regulatory element involved in light responsiveness
QdGSTU16	G-box	CACGTC	851	6	-	cis-acting regulatory element involved in light responsiveness
QdGSTU16	G-box	CACGTC	1556	6	+	cis-acting regulatory element involved in light responsiveness
QdGSTU17	G-box	TACGTG	60	6	-	cis-acting regulatory element involved in light responsiveness
QdGSTU17	G-box	TACGTG	119	6	+	cis-acting regulatory element involved in light responsiveness
QdGSTU17	G-box	ACACGTGT	780	8	+	cis-acting regulatory element involved in light responsiveness
QdGSTU17	G-box	CACGTG	781	6	+	cis-acting regulatory element involved in light responsiveness
QdGSTU17	G-Box	CACGTG	781	6	+	cis-acting regulatory element involved in light responsiveness
QdGSTU18	G-Box	CACGTG	1192	6	-	cis-acting regulatory element involved in light responsiveness
QdGSTU18	G-box	CACGTG	1192	6	-	cis-acting regulatory element involved in light responsiveness
QdGSTU20	G-box	CCACGTAA	645	8	+	cis-acting regulatory element involved in light responsiveness
QdGSTU20	G-box	TACGTG	646	6	-	cis-acting regulatory element involved in light responsiveness
QdGSTU21	G-Box	CACGTT	1896	6	+	cis-acting regulatory element involved in light responsiveness
QdGSTU22	G-Box	CACGTT	1079	6	+	cis-acting regulatory element involved in light responsiveness
QdGSTU22	G-box	CACGAC	1177	6	+	cis-acting regulatory element involved in light responsiveness
QdGSTU23	G-Box	CACGTT	298	6	+	cis-acting regulatory element involved in light responsiveness
QdGSTU24	G-box	CCACGTAA	871	8	+	cis-acting regulatory element involved in light responsiveness
QdGSTU24	G-box	TACGTG	872	6	-	cis-acting regulatory element involved in light responsiveness
QdGSTU25	G-box	CCACGTAA	1095	8	+	cis-acting regulatory element involved in light responsiveness
QdGSTU25	G-box	TACGTG	1096	6	-	cis-acting regulatory element involved in light responsiveness
QdGSTU26	G-box	CACGTC	1509	6	-	cis-acting regulatory element involved in light responsiveness
QdGSTU26	G-Box	CACGTT	478	6	+	cis-acting regulatory element involved in light responsiveness
QdGSTU27	G-Box	CACGTT	1122	6	+	cis-acting regulatory element involved in light responsiveness
QdGSTL2	G-Box	CACGTG	955	6	+	cis-acting regulatory element involved in light responsiveness
QdGSTL2	G-box	CACGTG	955	6	+	cis-acting regulatory element involved in light responsiveness
QdGSTF3	G-box	TACGTG	1435	6	+	cis-acting regulatory element involved in light responsiveness
QdGSTU30	G-Box	CACGTT	1705	6	+	cis-acting regulatory element involved in light responsiveness
QdGSTU31	G-Box	CACGTG	1354	6	-	cis-acting regulatory element involved in light responsiveness
QdGSTU31	G-box	TACGTG	731	6	+	cis-acting regulatory element involved in light responsiveness
QdGSTU31	G-box	CACGTG	1354	6	-	cis-acting regulatory element involved in light responsiveness
QdGSTU33	G-box	CACGTG	953	6	+	cis-acting regulatory element involved in light responsiveness
QdGSTU33	G-Box	CACGTG	953	6	+	cis-acting regulatory element involved in light responsiveness
QdGSTU39	G-Box	CACGTG	508	6	+	cis-acting regulatory element involved in light responsiveness
QdGSTU39	G-box	TACGTG	481	6	-	cis-acting regulatory element involved in light responsiveness
QdGSTU39	G-box	ACACGTGT	507	8	+	cis-acting regulatory element involved in light responsiveness
QdGSTU39	G-box	CACGTG	508	6	+	cis-acting regulatory element involved in light responsiveness
QdGSTL3	G-box	CACGTC	1211	6	+	cis-acting regulatory element involved in light responsiveness
QdGSTL6	G-Box	CACGTG	355	6	+	cis-acting regulatory element involved in light responsiveness
QdGSTL6	G-Box	CACGTG	1823	6	-	cis-acting regulatory element involved in light responsiveness
QdGSTL6	G-box	CACGTG	355	6	+	cis-acting regulatory element involved in light responsiveness
QdGSTL6	G-box	TACGTG	1041	6	+	cis-acting regulatory element involved in light responsiveness
QdGSTL6	G-box	TACGTG	1257	6	+	cis-acting regulatory element involved in light responsiveness
QdGSTL6	G-box	GCCACGTGGA	1821	9	-	cis-acting regulatory element involved in light responsiveness
QdGSTL6	G-box	CACGTG	1823	6	-	cis-acting regulatory element involved in light responsiveness
QdGSTL8	G-Box	TCCACATGGCA	1128	11	+	cis-acting regulatory element involved in light responsiveness
QdGSTL8	G-Box	TCCACATGGCA	1455	11	+	cis-acting regulatory element involved in light responsiveness
QdGSTL8	G-Box	CACGTG	1859	6	-	cis-acting regulatory element involved in light responsiveness
QdGSTL8	G-box	GCCACGTGGA	340	9	-	cis-acting regulatory element involved in light responsiveness
QdGSTL8	G-box	GCCACGTGGA	1128	9	-	cis-acting regulatory element involved in light responsiveness
QdGSTL8	G-box	GCCACGTGGA	1455	9	-	cis-acting regulatory element involved in light responsiveness
QdGSTL8	G-box	GCCACGTGGA	1857	9	-	cis-acting regulatory element involved in light responsiveness
QdGSTL8	G-box	CACGTG	1859	6	-	cis-acting regulatory element involved in light responsiveness
QdGSTL12	G-box	TACGTG	234	6	-	cis-acting regulatory element involved in light responsiveness
QdGSTL12	G-box	TACGTG	1049	6	+	cis-acting regulatory element involved in light responsiveness
QdGSTL12	G-box	GCCACGTGGA	1821	9	-	cis-acting regulatory element involved in light responsiveness
QdGSTL12	G-box	CACGTG	1823	6	-	cis-acting regulatory element involved in light responsiveness
QdGSTL12	G-Box	CACGTT	1267	6	-	cis-acting regulatory element involved in light responsiveness
QdGSTL12	G-Box	CACGTG	1823	6	-	cis-acting regulatory element involved in light responsiveness
QdGSTU36	TGACG-motif	TGACG	1697	5	-	cis-acting regulatory element involved in the MeJA-responsiveness
QdGSTU36	CGTCA-motif	CGTCA	1697	5	+	cis-acting regulatory element involved in the MeJA-responsiveness
QdGSTL4	TGACG-motif	TGACG	1872	5	-	cis-acting regulatory element involved in the MeJA-responsiveness
QdGSTL4	CGTCA-motif	CGTCA	1872	5	+	cis-acting regulatory element involved in the MeJA-responsiveness
QdGSTL5	TGACG-motif	TGACG	575	5	-	cis-acting regulatory element involved in the MeJA-responsiveness
QdGSTL5	TGACG-motif	TGACG	1824	5	-	cis-acting regulatory element involved in the MeJA-responsiveness
QdGSTL5	TGACG-motif	TGACG	1993	5	-	cis-acting regulatory element involved in the MeJA-responsiveness
QdGSTL5	CGTCA-motif	CGTCA	575	5	+	cis-acting regulatory element involved in the MeJA-responsiveness
QdGSTL5	CGTCA-motif	CGTCA	1824	5	+	cis-acting regulatory element involved in the MeJA-responsiveness
QdGSTL5	CGTCA-motif	CGTCA	1993	5	+	cis-acting regulatory element involved in the MeJA-responsiveness
QdGSTL7	TGACG-motif	TGACG	1835	5	-	cis-acting regulatory element involved in the MeJA-responsiveness
QdGSTL7	TGACG-motif	TGACG	1851	5	-	cis-acting regulatory element involved in the MeJA-responsiveness
QdGSTL7	CGTCA-motif	CGTCA	1835	5	+	cis-acting regulatory element involved in the MeJA-responsiveness
QdGSTL7	CGTCA-motif	CGTCA	1851	5	+	cis-acting regulatory element involved in the MeJA-responsiveness
QdGSTL9	TGACG-motif	TGACG	1873	5	-	cis-acting regulatory element involved in the MeJA-responsiveness
QdGSTL9	CGTCA-motif	CGTCA	1873	5	+	cis-acting regulatory element involved in the MeJA-responsiveness
QdGSTL10	CGTCA-motif	CGTCA	612	5	+	cis-acting regulatory element involved in the MeJA-responsiveness
QdGSTL10	CGTCA-motif	CGTCA	1823	5	+	cis-acting regulatory element involved in the MeJA-responsiveness
QdGSTL10	CGTCA-motif	CGTCA	1993	5	+	cis-acting regulatory element involved in the MeJA-responsiveness
QdGSTL10	TGACG-motif	TGACG	612	5	-	cis-acting regulatory element involved in the MeJA-responsiveness
QdGSTL10	TGACG-motif	TGACG	1823	5	-	cis-acting regulatory element involved in the MeJA-responsiveness
QdGSTL10	TGACG-motif	TGACG	1993	5	-	cis-acting regulatory element involved in the MeJA-responsiveness
QdGSTL11	TGACG-motif	TGACG	1844	5	-	cis-acting regulatory element involved in the MeJA-responsiveness
QdGSTL11	CGTCA-motif	CGTCA	1844	5	+	cis-acting regulatory element involved in the MeJA-responsiveness
QdGSTL13	TGACG-motif	TGACG	1098	5	-	cis-acting regulatory element involved in the MeJA-responsiveness
QdGSTL13	TGACG-motif	TGACG	1444	5	-	cis-acting regulatory element involved in the MeJA-responsiveness
QdGSTL13	CGTCA-motif	CGTCA	1098	5	+	cis-acting regulatory element involved in the MeJA-responsiveness
QdGSTL13	CGTCA-motif	CGTCA	1444	5	+	cis-acting regulatory element involved in the MeJA-responsiveness
QdDHAR2	TGACG-motif	TGACG	767	5	+	cis-acting regulatory element involved in the MeJA-responsiveness
QdDHAR2	CGTCA-motif	CGTCA	767	5	-	cis-acting regulatory element involved in the MeJA-responsiveness
QdGSTU46	TGACG-motif	TGACG	1260	5	-	cis-acting regulatory element involved in the MeJA-responsiveness
QdGSTU46	TGACG-motif	TGACG	1876	5	-	cis-acting regulatory element involved in the MeJA-responsiveness
QdGSTU46	TGACG-motif	TGACG	1899	5	-	cis-acting regulatory element involved in the MeJA-responsiveness
QdGSTU46	CGTCA-motif	CGTCA	1260	5	+	cis-acting regulatory element involved in the MeJA-responsiveness
QdGSTU46	CGTCA-motif	CGTCA	1876	5	+	cis-acting regulatory element involved in the MeJA-responsiveness
QdGSTU46	CGTCA-motif	CGTCA	1899	5	+	cis-acting regulatory element involved in the MeJA-responsiveness
QdGSTU47	TGACG-motif	TGACG	893	5	+	cis-acting regulatory element involved in the MeJA-responsiveness
QdGSTU47	TGACG-motif	TGACG	1493	5	-	cis-acting regulatory element involved in the MeJA-responsiveness
QdGSTU47	TGACG-motif	TGACG	1883	5	-	cis-acting regulatory element involved in the MeJA-responsiveness
QdGSTU47	CGTCA-motif	CGTCA	893	5	-	cis-acting regulatory element involved in the MeJA-responsiveness
QdGSTU47	CGTCA-motif	CGTCA	1493	5	+	cis-acting regulatory element involved in the MeJA-responsiveness
QdGSTU47	CGTCA-motif	CGTCA	1883	5	+	cis-acting regulatory element involved in the MeJA-responsiveness
QdTCHQD1	CGTCA-motif	CGTCA	1601	5	-	cis-acting regulatory element involved in the MeJA-responsiveness
QdTCHQD1	TGACG-motif	TGACG	1601	5	+	cis-acting regulatory element involved in the MeJA-responsiveness
QdTCHQD2	TGACG-motif	TGACG	1613	5	+	cis-acting regulatory element involved in the MeJA-responsiveness
QdTCHQD2	CGTCA-motif	CGTCA	1613	5	-	cis-acting regulatory element involved in the MeJA-responsiveness
QdGSTU48	CGTCA-motif	CGTCA	1068	5	-	cis-acting regulatory element involved in the MeJA-responsiveness
QdGSTU48	TGACG-motif	TGACG	1068	5	+	cis-acting regulatory element involved in the MeJA-responsiveness
QdGSTU49	CGTCA-motif	CGTCA	52	5	-	cis-acting regulatory element involved in the MeJA-responsiveness
QdGSTU49	TGACG-motif	TGACG	52	5	+	cis-acting regulatory element involved in the MeJA-responsiveness
QdGSTU51	TGACG-motif	TGACG	99	5	+	cis-acting regulatory element involved in the MeJA-responsiveness
QdGSTU51	CGTCA-motif	CGTCA	99	5	-	cis-acting regulatory element involved in the MeJA-responsiveness
QdGSTU53	TGACG-motif	TGACG	1317	5	+	cis-acting regulatory element involved in the MeJA-responsiveness
QdGSTU53	CGTCA-motif	CGTCA	1317	5	-	cis-acting regulatory element involved in the MeJA-responsiveness
QdGSTU54	CGTCA-motif	CGTCA	479	5	-	cis-acting regulatory element involved in the MeJA-responsiveness
QdGSTU54	CGTCA-motif	CGTCA	1675	5	-	cis-acting regulatory element involved in the MeJA-responsiveness
QdGSTU54	TGACG-motif	TGACG	479	5	+	cis-acting regulatory element involved in the MeJA-responsiveness
QdGSTU54	TGACG-motif	TGACG	1675	5	+	cis-acting regulatory element involved in the MeJA-responsiveness
QdGSTF6	CGTCA-motif	CGTCA	1308	5	-	cis-acting regulatory element involved in the MeJA-responsiveness
QdGSTF6	TGACG-motif	TGACG	1308	5	+	cis-acting regulatory element involved in the MeJA-responsiveness
QdGSTF1	TGACG-motif	TGACG	1154	5	+	cis-acting regulatory element involved in the MeJA-responsiveness
QdGSTF1	CGTCA-motif	CGTCA	1154	5	-	cis-acting regulatory element involved in the MeJA-responsiveness
QdGSTU1	TGACG-motif	TGACG	326	5	+	cis-acting regulatory element involved in the MeJA-responsiveness
QdGSTU1	TGACG-motif	TGACG	1873	5	-	cis-acting regulatory element involved in the MeJA-responsiveness
QdGSTU1	CGTCA-motif	CGTCA	326	5	-	cis-acting regulatory element involved in the MeJA-responsiveness
QdGSTU1	CGTCA-motif	CGTCA	1873	5	+	cis-acting regulatory element involved in the MeJA-responsiveness
QdGSTU2	TGACG-motif	TGACG	301	5	-	cis-acting regulatory element involved in the MeJA-responsiveness
QdGSTU2	CGTCA-motif	CGTCA	301	5	+	cis-acting regulatory element involved in the MeJA-responsiveness
QdGSTT1	TGACG-motif	TGACG	143	5	+	cis-acting regulatory element involved in the MeJA-responsiveness
QdGSTT1	TGACG-motif	TGACG	1370	5	+	cis-acting regulatory element involved in the MeJA-responsiveness
QdGSTT1	TGACG-motif	TGACG	1641	5	+	cis-acting regulatory element involved in the MeJA-responsiveness
QdGSTT1	CGTCA-motif	CGTCA	143	5	-	cis-acting regulatory element involved in the MeJA-responsiveness
QdGSTT1	CGTCA-motif	CGTCA	1370	5	-	cis-acting regulatory element involved in the MeJA-responsiveness
QdGSTT1	CGTCA-motif	CGTCA	1641	5	-	cis-acting regulatory element involved in the MeJA-responsiveness
QdGSTL1	TGACG-motif	TGACG	1325	5	+	cis-acting regulatory element involved in the MeJA-responsiveness
QdGSTL1	CGTCA-motif	CGTCA	1325	5	-	cis-acting regulatory element involved in the MeJA-responsiveness
QdGSTU6	TGACG-motif	TGACG	654	5	+	cis-acting regulatory element involved in the MeJA-responsiveness
QdGSTU6	TGACG-motif	TGACG	796	5	+	cis-acting regulatory element involved in the MeJA-responsiveness
QdGSTU6	TGACG-motif	TGACG	1089	5	-	cis-acting regulatory element involved in the MeJA-responsiveness
QdGSTU6	TGACG-motif	TGACG	1242	5	+	cis-acting regulatory element involved in the MeJA-responsiveness
QdGSTU6	CGTCA-motif	CGTCA	654	5	-	cis-acting regulatory element involved in the MeJA-responsiveness
QdGSTU6	CGTCA-motif	CGTCA	796	5	-	cis-acting regulatory element involved in the MeJA-responsiveness
QdGSTU6	CGTCA-motif	CGTCA	1089	5	+	cis-acting regulatory element involved in the MeJA-responsiveness
QdGSTU6	CGTCA-motif	CGTCA	1242	5	-	cis-acting regulatory element involved in the MeJA-responsiveness
QdGSTU8	TGACG-motif	TGACG	1914	5	+	cis-acting regulatory element involved in the MeJA-responsiveness
QdGSTU8	CGTCA-motif	CGTCA	1914	5	-	cis-acting regulatory element involved in the MeJA-responsiveness
QdGSTU11	TGACG-motif	TGACG	698	5	-	cis-acting regulatory element involved in the MeJA-responsiveness
QdGSTU11	TGACG-motif	TGACG	1918	5	+	cis-acting regulatory element involved in the MeJA-responsiveness
QdGSTU11	TGACG-motif	TGACG	1996	5	+	cis-acting regulatory element involved in the MeJA-responsiveness
QdGSTU11	CGTCA-motif	CGTCA	698	5	+	cis-acting regulatory element involved in the MeJA-responsiveness
QdGSTU11	CGTCA-motif	CGTCA	1918	5	-	cis-acting regulatory element involved in the MeJA-responsiveness
QdGSTU11	CGTCA-motif	CGTCA	1996	5	-	cis-acting regulatory element involved in the MeJA-responsiveness
QdGSTU12	TGACG-motif	TGACG	1545	5	-	cis-acting regulatory element involved in the MeJA-responsiveness
QdGSTU12	CGTCA-motif	CGTCA	1545	5	+	cis-acting regulatory element involved in the MeJA-responsiveness
QdGSTU13	TGACG-motif	TGACG	643	5	+	cis-acting regulatory element involved in the MeJA-responsiveness
QdGSTU13	CGTCA-motif	CGTCA	643	5	-	cis-acting regulatory element involved in the MeJA-responsiveness
QdGSTU14	CGTCA-motif	CGTCA	1118	5	+	cis-acting regulatory element involved in the MeJA-responsiveness
QdGSTU14	TGACG-motif	TGACG	1118	5	-	cis-acting regulatory element involved in the MeJA-responsiveness
QdGSTU15	CGTCA-motif	CGTCA	146	5	+	cis-acting regulatory element involved in the MeJA-responsiveness
QdGSTU15	CGTCA-motif	CGTCA	891	5	+	cis-acting regulatory element involved in the MeJA-responsiveness
QdGSTU15	CGTCA-motif	CGTCA	923	5	+	cis-acting regulatory element involved in the MeJA-responsiveness
QdGSTU15	CGTCA-motif	CGTCA	1776	5	-	cis-acting regulatory element involved in the MeJA-responsiveness
QdGSTU15	TGACG-motif	TGACG	146	5	-	cis-acting regulatory element involved in the MeJA-responsiveness
QdGSTU15	TGACG-motif	TGACG	891	5	-	cis-acting regulatory element involved in the MeJA-responsiveness
QdGSTU15	TGACG-motif	TGACG	923	5	-	cis-acting regulatory element involved in the MeJA-responsiveness
QdGSTU15	TGACG-motif	TGACG	1776	5	+	cis-acting regulatory element involved in the MeJA-responsiveness
QdGSTU16	CGTCA-motif	CGTCA	1700	5	-	cis-acting regulatory element involved in the MeJA-responsiveness
QdGSTU16	TGACG-motif	TGACG	1700	5	+	cis-acting regulatory element involved in the MeJA-responsiveness
QdGSTU17	CGTCA-motif	CGTCA	1834	5	-	cis-acting regulatory element involved in the MeJA-responsiveness
QdGSTU17	TGACG-motif	TGACG	1834	5	+	cis-acting regulatory element involved in the MeJA-responsiveness
QdGSTU18	CGTCA-motif	CGTCA	1916	5	-	cis-acting regulatory element involved in the MeJA-responsiveness
QdGSTU18	TGACG-motif	TGACG	1916	5	+	cis-acting regulatory element involved in the MeJA-responsiveness
QdGSTU19	CGTCA-motif	CGTCA	1911	5	-	cis-acting regulatory element involved in the MeJA-responsiveness
QdGSTU19	TGACG-motif	TGACG	1911	5	+	cis-acting regulatory element involved in the MeJA-responsiveness
QdGSTU20	TGACG-motif	TGACG	336	5	-	cis-acting regulatory element involved in the MeJA-responsiveness
QdGSTU20	CGTCA-motif	CGTCA	336	5	+	cis-acting regulatory element involved in the MeJA-responsiveness
QdGSTU23	TGACG-motif	TGACG	112	5	+	cis-acting regulatory element involved in the MeJA-responsiveness
QdGSTU23	CGTCA-motif	CGTCA	112	5	-	cis-acting regulatory element involved in the MeJA-responsiveness
QdGSTU24	TGACG-motif	TGACG	613	5	+	cis-acting regulatory element involved in the MeJA-responsiveness
QdGSTU24	CGTCA-motif	CGTCA	613	5	-	cis-acting regulatory element involved in the MeJA-responsiveness
QdGSTU26	CGTCA-motif	CGTCA	1362	5	+	cis-acting regulatory element involved in the MeJA-responsiveness
QdGSTU26	CGTCA-motif	CGTCA	1508	5	-	cis-acting regulatory element involved in the MeJA-responsiveness
QdGSTU26	TGACG-motif	TGACG	1362	5	-	cis-acting regulatory element involved in the MeJA-responsiveness
QdGSTU26	TGACG-motif	TGACG	1508	5	+	cis-acting regulatory element involved in the MeJA-responsiveness
QdGSTL2	CGTCA-motif	CGTCA	952	5	+	cis-acting regulatory element involved in the MeJA-responsiveness
QdGSTL2	TGACG-motif	TGACG	952	5	-	cis-acting regulatory element involved in the MeJA-responsiveness
QdGSTU31	CGTCA-motif	CGTCA	111	5	-	cis-acting regulatory element involved in the MeJA-responsiveness
QdGSTU31	TGACG-motif	TGACG	111	5	+	cis-acting regulatory element involved in the MeJA-responsiveness
QdGSTU34	CGTCA-motif	CGTCA	795	5	+	cis-acting regulatory element involved in the MeJA-responsiveness
QdGSTU34	CGTCA-motif	CGTCA	1710	5	+	cis-acting regulatory element involved in the MeJA-responsiveness
QdGSTU34	TGACG-motif	TGACG	795	5	-	cis-acting regulatory element involved in the MeJA-responsiveness
QdGSTU34	TGACG-motif	TGACG	1710	5	-	cis-acting regulatory element involved in the MeJA-responsiveness
QdGSTU35	TGACG-motif	TGACG	1774	5	-	cis-acting regulatory element involved in the MeJA-responsiveness
QdGSTU35	CGTCA-motif	CGTCA	1774	5	+	cis-acting regulatory element involved in the MeJA-responsiveness
QdGSTU39	TGACG-motif	TGACG	399	5	+	cis-acting regulatory element involved in the MeJA-responsiveness
QdGSTU39	CGTCA-motif	CGTCA	399	5	-	cis-acting regulatory element involved in the MeJA-responsiveness
QdGSTL3	TGACG-motif	TGACG	1835	5	-	cis-acting regulatory element involved in the MeJA-responsiveness
QdGSTL3	TGACG-motif	TGACG	1851	5	-	cis-acting regulatory element involved in the MeJA-responsiveness
QdGSTL3	CGTCA-motif	CGTCA	1835	5	+	cis-acting regulatory element involved in the MeJA-responsiveness
QdGSTL3	CGTCA-motif	CGTCA	1851	5	+	cis-acting regulatory element involved in the MeJA-responsiveness
QdGSTL6	CGTCA-motif	CGTCA	1847	5	+	cis-acting regulatory element involved in the MeJA-responsiveness
QdGSTL6	TGACG-motif	TGACG	1847	5	-	cis-acting regulatory element involved in the MeJA-responsiveness
QdGSTL12	TGACG-motif	TGACG	100	5	+	cis-acting regulatory element involved in the MeJA-responsiveness
QdGSTL12	TGACG-motif	TGACG	1847	5	-	cis-acting regulatory element involved in the MeJA-responsiveness
QdGSTL12	CGTCA-motif	CGTCA	100	5	-	cis-acting regulatory element involved in the MeJA-responsiveness
QdGSTL12	CGTCA-motif	CGTCA	1847	5	+	cis-acting regulatory element involved in the MeJA-responsiveness
QdGSTU37	O2-site	GATGA(C/T)(A/G)TG(A/G)	1206	8	-	cis-acting regulatory element involved in zein metabolism regulation
QdGSTU45	O2-site	GATGACATGG	1144	9	-	cis-acting regulatory element involved in zein metabolism regulation
QdGSTL5	O2-site	GATGATGTGG	572	9	-	cis-acting regulatory element involved in zein metabolism regulation
QdGSTL5	O2-site	GATGACATGG	1602	9	+	cis-acting regulatory element involved in zein metabolism regulation
QdGSTL10	O2-site	GATGATGTGG	609	9	-	cis-acting regulatory element involved in zein metabolism regulation
QdGSTL10	O2-site	GATGACATGG	1600	9	+	cis-acting regulatory element involved in zein metabolism regulation
QdGSTL11	O2-site	GTTGACGTGA	1024	9	+	cis-acting regulatory element involved in zein metabolism regulation
QdGSTL13	O2-site	GTTGACGTGA	1095	9	-	cis-acting regulatory element involved in zein metabolism regulation
QdGSTL13	O2-site	GATGACATGG	1724	10	-	cis-acting regulatory element involved in zein metabolism regulation
QdTCHQD1	O2-site	GATGATGTGG	1057	9	+	cis-acting regulatory element involved in zein metabolism regulation
QdTCHQD2	O2-site	GATGATGTGG	1040	9	+	cis-acting regulatory element involved in zein metabolism regulation
QdGSTU49	O2-site	GATGA(C/T)(A/G)TG(A/G)	922	8.5	+	cis-acting regulatory element involved in zein metabolism regulation
QdGSTU49	O2-site	GATGATGTGG	1894	9	-	cis-acting regulatory element involved in zein metabolism regulation
QdGSTU51	O2-site	GATGA(C/T)(A/G)TG(A/G)	965	8.5	+	cis-acting regulatory element involved in zein metabolism regulation
QdGSTU51	O2-site	GATGATGTGG	1879	9	-	cis-acting regulatory element involved in zein metabolism regulation
QdGSTU52	O2-site	GATGATGTGG	366	9	-	cis-acting regulatory element involved in zein metabolism regulation
QdGSTU52	O2-site	GTTGACGTGA	1421	9	+	cis-acting regulatory element involved in zein metabolism regulation
QdGSTU53	O2-site	GTTGACGTGA	1315	10	+	cis-acting regulatory element involved in zein metabolism regulation
QdGSTU54	O2-site	GATGACATGG	952	9	-	cis-acting regulatory element involved in zein metabolism regulation
QdGSTU55	O2-site	GATGACATGG	1413	9	-	cis-acting regulatory element involved in zein metabolism regulation
QdGSTU56	O2-site	GATGACATGG	1351	9	-	cis-acting regulatory element involved in zein metabolism regulation
QdGSTF1	O2-site	GATGATGTGG	1873	9	-	cis-acting regulatory element involved in zein metabolism regulation
QdGSTU1	O2-site	GATGATGTGG	1617	9	-	cis-acting regulatory element involved in zein metabolism regulation
QdGSTU2	O2-site	GATGATGTGG	213	9	+	cis-acting regulatory element involved in zein metabolism regulation
QdGSTF2	O2-site	GATGACATGG	1825	9	-	cis-acting regulatory element involved in zein metabolism regulation
QdGSTT1	O2-site	GTTGACGTGA	1639	9	+	cis-acting regulatory element involved in zein metabolism regulation
QdGSTT2	O2-site	GTTGACGTGA	1565	9	-	cis-acting regulatory element involved in zein metabolism regulation
QdGSTT2	O2-site	GATGATGTGG	1604	9	+	cis-acting regulatory element involved in zein metabolism regulation
QdGSTL1	O2-site	GATGACATGG	721	9	+	cis-acting regulatory element involved in zein metabolism regulation
QdGSTL1	O2-site	GATGATGTGG	1499	9	+	cis-acting regulatory element involved in zein metabolism regulation
QdGSTU4	O2-site	GATGACATGG	576	9	+	cis-acting regulatory element involved in zein metabolism regulation
QdGSTU5	O2-site	GATGATGTGG	717	9	+	cis-acting regulatory element involved in zein metabolism regulation
QdGSTU7	O2-site	GATGA(C/T)(A/G)TG(A/G)	576	8	-	cis-acting regulatory element involved in zein metabolism regulation
QdGSTU11	O2-site	GATGATGTGG	593	9	-	cis-acting regulatory element involved in zein metabolism regulation
QdGSTU11	O2-site	GATGATGTGG	1631	9	+	cis-acting regulatory element involved in zein metabolism regulation
QdGSTU13	O2-site	GTTGACGTGA	641	10	+	cis-acting regulatory element involved in zein metabolism regulation
QdGSTU14	O2-site	GATGACATGG	190	9	-	cis-acting regulatory element involved in zein metabolism regulation
QdGSTU14	O2-site	GATGA(C/T)(A/G)TG(A/G)	890	8	-	cis-acting regulatory element involved in zein metabolism regulation
QdGSTU21	O2-site	GATGA(C/T)(A/G)TG(A/G)	1932	8	-	cis-acting regulatory element involved in zein metabolism regulation
QdGSTU24	O2-site	GATGATGTGG	831	9	-	cis-acting regulatory element involved in zein metabolism regulation
QdGSTU27	O2-site	GATGACATGG	1617	9	+	cis-acting regulatory element involved in zein metabolism regulation
QdGSTL2	O2-site	GTTGACGTGA	140	9	-	cis-acting regulatory element involved in zein metabolism regulation
QdGSTU29	O2-site	GATGA(C/T)(A/G)TG(A/G)	902	8	-	cis-acting regulatory element involved in zein metabolism regulation
QdGSTU32	O2-site	GATGA(C/T)(A/G)TG(A/G)	144	8	-	cis-acting regulatory element involved in zein metabolism regulation
QdGSTU32	O2-site	GATGATGTGG	624	9	-	cis-acting regulatory element involved in zein metabolism regulation
QdGSTU33	O2-site	GATGACATGG	49	9	+	cis-acting regulatory element involved in zein metabolism regulation
QdGSTU33	O2-site	GATGATGTGG	666	9	+	cis-acting regulatory element involved in zein metabolism regulation
QdGSTU33	O2-site	GATGACATGG	1072	9	-	cis-acting regulatory element involved in zein metabolism regulation
QdGSTL6	O2-site	GTTGACGTGA	1196	9	+	cis-acting regulatory element involved in zein metabolism regulation
QdGSTL12	O2-site	GTTGACGTGA	1206	9	+	cis-acting regulatory element involved in zein metabolism regulation
QdGSTU42	CAT-box	GCCACT	1869	6	-	cis-acting regulatory element related to meristem expression
QdGSTL4	CAT-box	GCCACT	1388	6	-	cis-acting regulatory element related to meristem expression
QdGSTL5	CAT-box	GCCACT	1247	6	-	cis-acting regulatory element related to meristem expression
QdGSTL9	CAT-box	GCCACT	1389	6	-	cis-acting regulatory element related to meristem expression
QdGSTL10	CAT-box	GCCACT	1235	6	-	cis-acting regulatory element related to meristem expression
QdGSTU47	CAT-box	GCCACT	1808	6	+	cis-acting regulatory element related to meristem expression
QdGSTU48	CAT-box	GCCACT	925	6	+	cis-acting regulatory element related to meristem expression
QdGSTU49	CAT-box	GCCACT	1031	6	-	cis-acting regulatory element related to meristem expression
QdGSTU50	CAT-box	GCCACT	924	6	+	cis-acting regulatory element related to meristem expression
QdGSTU51	CAT-box	GCCACT	1074	6	-	cis-acting regulatory element related to meristem expression
QdGSTU53	CAT-box	GCCACT	834	6	-	cis-acting regulatory element related to meristem expression
QdGSTU54	CAT-box	GCCACT	457	6	+	cis-acting regulatory element related to meristem expression
QdGSTU54	CAT-box	GCCACT	527	6	-	cis-acting regulatory element related to meristem expression
QdGSTU54	CAT-box	GCCACT	651	6	+	cis-acting regulatory element related to meristem expression
QdGSTU54	CAT-box	GCCACT	1109	6	-	cis-acting regulatory element related to meristem expression
QdGSTF8	CAT-box	GCCACT	299	6	+	cis-acting regulatory element related to meristem expression
QdGSTF8	CAT-box	GCCACT	1226	6	-	cis-acting regulatory element related to meristem expression
QdGSTF1	CAT-box	GCCACT	1195	6	+	cis-acting regulatory element related to meristem expression
QdDHAR1	CAT-box	GCCACT	19	6	-	cis-acting regulatory element related to meristem expression
QdDHAR1	CAT-box	GCCACT	717	6	+	cis-acting regulatory element related to meristem expression
QdGSTF2	CAT-box	GCCACT	242	6	-	cis-acting regulatory element related to meristem expression
QdGSTF2	CAT-box	GCCACT	1491	6	+	cis-acting regulatory element related to meristem expression
QdGSTL1	CAT-box	GCCACT	307	6	-	cis-acting regulatory element related to meristem expression
QdGSTL1	CAT-box	GCCACT	1588	6	+	cis-acting regulatory element related to meristem expression
QdGSTU4	CAT-box	GCCACT	765	6	-	cis-acting regulatory element related to meristem expression
QdGSTU7	CAT-box	GCCACT	1368	6	+	cis-acting regulatory element related to meristem expression
QdGSTU11	CAT-box	GCCACT	847	6	+	cis-acting regulatory element related to meristem expression
QdGSTU15	CAT-box	GCCACT	734	6	-	cis-acting regulatory element related to meristem expression
QdGSTU16	CAT-box	GCCACT	796	6	-	cis-acting regulatory element related to meristem expression
QdGSTU17	CAT-box	GCCACT	1744	6	+	cis-acting regulatory element related to meristem expression
QdGSTU17	CAT-box	GCCACT	1882	6	+	cis-acting regulatory element related to meristem expression
QdGSTU20	CAT-box	GCCACT	1304	6	+	cis-acting regulatory element related to meristem expression
QdGSTU20	CAT-box	GCCACT	1461	6	+	cis-acting regulatory element related to meristem expression
QdGSTU23	CAT-box	GCCACT	329	6	+	cis-acting regulatory element related to meristem expression
QdGSTU23	CAT-box	GCCACT	1070	6	-	cis-acting regulatory element related to meristem expression
QdGSTU24	CAT-box	GCCACT	169	6	+	cis-acting regulatory element related to meristem expression
QdGSTU24	CAT-box	GCCACT	1462	6	+	cis-acting regulatory element related to meristem expression
QdGSTU25	CAT-box	GCCACT	389	6	+	cis-acting regulatory element related to meristem expression
QdGSTU25	CAT-box	GCCACT	1482	6	+	cis-acting regulatory element related to meristem expression
QdGSTU26	CAT-box	GCCACT	865	6	-	cis-acting regulatory element related to meristem expression
QdGSTU26	CAT-box	GCCACT	1400	6	+	cis-acting regulatory element related to meristem expression
QdGSTU26	CAT-box	GCCACT	1461	6	-	cis-acting regulatory element related to meristem expression
QdGSTU27	CAT-box	GCCACT	777	6	-	cis-acting regulatory element related to meristem expression
QdGSTU28	CAT-box	GCCACT	494	6	-	cis-acting regulatory element related to meristem expression
QdGSTU29	CAT-box	GCCACT	635	6	+	cis-acting regulatory element related to meristem expression
QdGSTU30	CAT-box	GCCACT	1232	6	+	cis-acting regulatory element related to meristem expression
QdGSTU33	CAT-box	GCCACT	1392	6	+	cis-acting regulatory element related to meristem expression
QdGSTU33	CAT-box	GCCACT	1616	6	-	cis-acting regulatory element related to meristem expression
QdGSTU34	CAT-box	GCCACT	711	6	-	cis-acting regulatory element related to meristem expression
QdGSTU34	CAT-box	GCCACT	1945	6	+	cis-acting regulatory element related to meristem expression
QdGSTU35	CAT-box	GCCACT	487	6	-	cis-acting regulatory element related to meristem expression
QdGSTU39	CAT-box	GCCACT	152	6	-	cis-acting regulatory element related to meristem expression
QdGSTL3	CAT-box	GCCACT	581	6	+	cis-acting regulatory element related to meristem expression
QdGSTL6	CAT-box	GCCACT	112	6	-	cis-acting regulatory element related to meristem expression
QdGSTL8	CAT-box	GCCACT	751	6	-	cis-acting regulatory element related to meristem expression
QdGSTU36	GCN4_motif	TGAGTCA	447	7	-	cis-regulatory element involved in endosperm expression
QdGSTU45	GCN4_motif	TGAGTCA	782	7	+	cis-regulatory element involved in endosperm expression
QdGSTU45	GCN4_motif	TGAGTCA	1103	7	+	cis-regulatory element involved in endosperm expression
QdGSTL5	GCN4_motif	TGAGTCA	1657	7	-	cis-regulatory element involved in endosperm expression
QdGSTL10	GCN4_motif	TGAGTCA	1655	7	-	cis-regulatory element involved in endosperm expression
QdGSTU47	GCN4_motif	TGAGTCA	152	7	-	cis-regulatory element involved in endosperm expression
QdGSTF4	GCN4_motif	TGAGTCA	1154	7	-	cis-regulatory element involved in endosperm expression
QdGSTF6	GCN4_motif	TGAGTCA	669	7	+	cis-regulatory element involved in endosperm expression
QdGSTF6	GCN4_motif	TGAGTCA	1985	7	+	cis-regulatory element involved in endosperm expression
QdGSTF8	GCN4_motif	TGAGTCA	1000	7	-	cis-regulatory element involved in endosperm expression
QdGSTU2	GCN4_motif	TGAGTCA	542	7	+	cis-regulatory element involved in endosperm expression
QdGSTT2	GCN4_motif	TGAGTCA	941	7	-	cis-regulatory element involved in endosperm expression
QdGSTL1	GCN4_motif	TGAGTCA	1806	7	-	cis-regulatory element involved in endosperm expression
QdGSTU5	GCN4_motif	TGAGTCA	511	7	+	cis-regulatory element involved in endosperm expression
QdGSTU17	GCN4_motif	TGAGTCA	613	7	+	cis-regulatory element involved in endosperm expression
QdGSTU28	GCN4_motif	TGAGTCA	1923	7	-	cis-regulatory element involved in endosperm expression
QdGSTU47	HD-Zip 1	CAAT(A/T)ATTG	1829	8	-	element involved in differentiation of the palisade mesophyll cells
QdGSTU48	HD-Zip 1	CAAT(A/T)ATTG	810	8	+	element involved in differentiation of the palisade mesophyll cells
QdGSTU50	HD-Zip 1	CAAT(A/T)ATTG	802	8	+	element involved in differentiation of the palisade mesophyll cells
QdGSTU56	HD-Zip 1	CAAT(A/T)ATTG	1471	8.5	-	element involved in differentiation of the palisade mesophyll cells
QdGSTT2	HD-Zip 1	CAAT(A/T)ATTG	1868	8	-	element involved in differentiation of the palisade mesophyll cells
QdGSTU15	HD-Zip 1	CAAT(A/T)ATTG	115	8.5	+	element involved in differentiation of the palisade mesophyll cells
QdGSTF3	HD-Zip 1	CAAT(A/T)ATTG	938	8	+	element involved in differentiation of the palisade mesophyll cells
QdGSTF3	HD-Zip 1	CAAT(A/T)ATTG	1665	8	-	element involved in differentiation of the palisade mesophyll cells
QdGSTU32	HD-Zip 1	CAAT(A/T)ATTG	1629	8.5	-	element involved in differentiation of the palisade mesophyll cells
QdGSTU41	GC-motif	CCCCCG	1090	6	+	enhancer-like element involved in anoxic specific inducibility
QdGSTU42	GC-motif	CCCCCG	720	6	-	enhancer-like element involved in anoxic specific inducibility
QdDHAR2	GC-motif	CCCCCG	303	6	-	enhancer-like element involved in anoxic specific inducibility
QdGSTF8	GC-motif	CCCCCG	432	6	+	enhancer-like element involved in anoxic specific inducibility
QdGSTL1	GC-motif	CCCCCG	669	6	+	enhancer-like element involved in anoxic specific inducibility
QdGSTU11	GC-motif	CCCCCG	694	6	+	enhancer-like element involved in anoxic specific inducibility
QdGSTU15	GC-motif	CCCCCG	874	6	+	enhancer-like element involved in anoxic specific inducibility
QdGSTU15	GC-motif	CCCCCG	1054	6	+	enhancer-like element involved in anoxic specific inducibility
QdGSTU28	GC-motif	CCCCCG	515	6	-	enhancer-like element involved in anoxic specific inducibility
QdGSTU29	GC-motif	CCCCCG	1339	6	+	enhancer-like element involved in anoxic specific inducibility
QdGSTL6	GC-motif	CCCCCG	363	6	-	enhancer-like element involved in anoxic specific inducibility
QdGSTU37	P-box	CCTTTTG	779	7	-	gibberellin-responsive element
QdGSTU37	P-box	CCTTTTG	1908	7	-	gibberellin-responsive element
QdGSTU38	P-box	CCTTTTG	117	7	-	gibberellin-responsive element
QdGSTU38	P-box	CCTTTTG	1086	7	-	gibberellin-responsive element
QdGSTU38	P-box	CCTTTTG	1772	7	-	gibberellin-responsive element
QdGSTU40	P-box	CCTTTTG	133	7	-	gibberellin-responsive element
QdGSTU41	P-box	CCTTTTG	1548	7	-	gibberellin-responsive element
QdGSTU42	P-box	CCTTTTG	1288	7	-	gibberellin-responsive element
QdGSTU44	P-box	CCTTTTG	950	7	-	gibberellin-responsive element
QdGSTU44	P-box	CCTTTTG	1618	7	-	gibberellin-responsive element
QdGSTU44	GARE-motif	TCTGTTG	985	7	-	gibberellin-responsive element
QdGSTU45	P-box	CCTTTTG	1928	7	-	gibberellin-responsive element
QdGSTL4	GARE-motif	TCTGTTG	1112	7	+	gibberellin-responsive element
QdGSTL4	GARE-motif	TCTGTTG	1494	7	-	gibberellin-responsive element
QdGSTL5	P-box	CCTTTTG	1034	7	-	gibberellin-responsive element
QdGSTL9	GARE-motif	TCTGTTG	1117	7	+	gibberellin-responsive element
QdGSTL9	GARE-motif	TCTGTTG	1495	7	-	gibberellin-responsive element
QdGSTL10	GARE-motif	TCTGTTG	1207	7	-	gibberellin-responsive element
QdGSTL10	P-box	CCTTTTG	1072	7	-	gibberellin-responsive element
QdGSTL11	P-box	CCTTTTG	1177	7	-	gibberellin-responsive element
QdGSTL13	P-box	CCTTTTG	1351	7	+	gibberellin-responsive element
QdDHAR2	P-box	CCTTTTG	1547	7	-	gibberellin-responsive element
QdGSTU47	P-box	CCTTTTG	1778	7	-	gibberellin-responsive element
QdTCHQD1	GARE-motif	TCTGTTG	1680	7	+	gibberellin-responsive element
QdTCHQD2	GARE-motif	TCTGTTG	1692	7	+	gibberellin-responsive element
QdGSTU48	P-box	CCTTTTG	830	7	-	gibberellin-responsive element
QdGSTU50	P-box	CCTTTTG	822	7	-	gibberellin-responsive element
QdGSTU53	P-box	CCTTTTG	379	7	+	gibberellin-responsive element
QdGSTU53	P-box	CCTTTTG	889	7	-	gibberellin-responsive element
QdGSTU54	GARE-motif	TCTGTTG	1302	7	+	gibberellin-responsive element
QdGSTU54	GARE-motif	TCTGTTG	1372	7	+	gibberellin-responsive element
QdGSTU55	P-box	CCTTTTG	1359	7	+	gibberellin-responsive element
QdGSTU56	P-box	CCTTTTG	171	7	-	gibberellin-responsive element
QdGSTF1	GARE-motif	TCTGTTG	315	7	-	gibberellin-responsive element
QdGSTU1	GARE-motif	TCTGTTG	1389	7	-	gibberellin-responsive element
QdGSTU2	P-box	CCTTTTG	1701	7	-	gibberellin-responsive element
QdGSTF2	P-box	CCTTTTG	1670	7	+	gibberellin-responsive element
QdGSTL1	P-box	CCTTTTG	26	7	+	gibberellin-responsive element
QdGSTL1	P-box	CCTTTTG	1917	7	+	gibberellin-responsive element
QdGSTU3	P-box	CCTTTTG	662	7	-	gibberellin-responsive element
QdGSTU3	GARE-motif	TCTGTTG	1444	7	+	gibberellin-responsive element
QdGSTU3	GARE-motif	TCTGTTG	1799	7	+	gibberellin-responsive element
QdGSTU5	P-box	CCTTTTG	1109	7	+	gibberellin-responsive element
QdGSTU12	P-box	CCTTTTG	1067	7	-	gibberellin-responsive element
QdGSTU13	GARE-motif	TCTGTTG	79	7	+	gibberellin-responsive element
QdGSTU14	P-box	CCTTTTG	728	7	-	gibberellin-responsive element
QdGSTU15	GARE-motif	TCTGTTG	1880	7	+	gibberellin-responsive element
QdGSTU18	P-box	CCTTTTG	1002	7	+	gibberellin-responsive element
QdGSTU20	P-box	CCTTTTG	1677	7	+	gibberellin-responsive element
QdGSTU21	P-box	CCTTTTG	1085	7	+	gibberellin-responsive element
QdGSTU21	P-box	CCTTTTG	1553	7	+	gibberellin-responsive element
QdGSTU22	P-box	CCTTTTG	952	7	+	gibberellin-responsive element
QdGSTU23	P-box	CCTTTTG	1624	7	-	gibberellin-responsive element
QdGSTU24	GARE-motif	TCTGTTG	1453	7	-	gibberellin-responsive element
QdGSTU24	P-box	CCTTTTG	1664	7	+	gibberellin-responsive element
QdGSTU25	P-box	CCTTTTG	1676	7	+	gibberellin-responsive element
QdGSTU27	GARE-motif	TCTGTTG	1930	7	+	gibberellin-responsive element
QdGSTL2	P-box	CCTTTTG	1588	7	+	gibberellin-responsive element
QdGSTU31	P-box	CCTTTTG	1156	7	+	gibberellin-responsive element
QdGSTU33	P-box	CCTTTTG	224	7	+	gibberellin-responsive element
QdGSTU39	P-box	CCTTTTG	923	7	-	gibberellin-responsive element
QdGSTU39	P-box	CCTTTTG	1582	7	-	gibberellin-responsive element
QdGSTU43	P-box	CCTTTTG	953	7	-	gibberellin-responsive element
QdGSTU43	P-box	CCTTTTG	1590	7	-	gibberellin-responsive element
QdGSTU43	P-box	CCTTTTG	1603	7	+	gibberellin-responsive element
QdGSTL8	P-box	CCTTTTG	1413	7	-	gibberellin-responsive element
QdGSTL8	GARE-motif	TCTGTTG	1953	7	-	gibberellin-responsive element
QdGSTU36	GT1-motif	GGTTAA	1811	6	-	light responsive element
QdGSTU37	GT1-motif	GGTTAA	1868	6	-	light responsive element
QdGSTU40	GT1-motif	GGTTAA	1358	6	+	light responsive element
QdGSTU41	Sp1	GGGCGG	1055	6	+	light responsive element
QdGSTU42	GT1-motif	GGTTAA	794	6	-	light responsive element
QdGSTU42	GT1-motif	GGTTAAT	1078	7	-	light responsive element
QdGSTU42	GT1-motif	GGTTAA	1079	6	-	light responsive element
QdGSTU42	GT1-motif	GGTTAA	1875	6	-	light responsive element
QdGSTU42	Sp1	GGGCGG	717	6	+	light responsive element
QdGSTL4	GT1-motif	GGTTAAT	7	7	-	light responsive element
QdGSTL4	GT1-motif	GGTTAA	8	6	-	light responsive element
QdGSTL4	GT1-motif	GGTTAA	943	6	-	light responsive element
QdGSTL7	AAAC-motif	CAATCAAAACCT	1423	11	+	light responsive element
QdGSTL7	GT1-motif	GGTTAA	159	6	+	light responsive element
QdGSTL9	GT1-motif	GGTTAAT	22	7	-	light responsive element
QdGSTL9	GT1-motif	GGTTAA	23	6	-	light responsive element
QdGSTL9	GT1-motif	GGTTAA	950	6	-	light responsive element
QdGSTL11	GT1-motif	GGTTAA	1009	6	+	light responsive element
QdGSTL11	GT1-motif	GGTTAA	1037	6	+	light responsive element
QdGSTL11	GT1-motif	GGTTAA	1345	6	+	light responsive element
QdGSTL11	GT1-motif	GGTTAA	1402	6	-	light responsive element
QdGSTL13	GT1-motif	GGTTAAT	1365	7	-	light responsive element
QdGSTL13	GT1-motif	GGTTAA	1366	6	-	light responsive element
QdDHAR2	GT1-motif	GGTTAA	1708	6	-	light responsive element
QdDHAR2	Sp1	GGGCGG	556	6	-	light responsive element
QdGSTT3	Sp1	GGGCGG	118	6	+	light responsive element
QdGSTT3	GT1-motif	GGTTAAT	1626	7	-	light responsive element
QdGSTT3	GT1-motif	GGTTAA	1627	6	-	light responsive element
QdGSTT5	3-AF1 binding site	TAAGAGAGGAA	1308	10	+	light responsive element
QdGSTT5	GT1-motif	GGTTAA	942	6	-	light responsive element
QdGSTU46	GT1-motif	GGTTAA	868	6	-	light responsive element
QdGSTU47	GT1-motif	GGTTAAT	833	7	-	light responsive element
QdGSTU47	GT1-motif	GGTTAA	834	6	-	light responsive element
QdGSTU47	GT1-motif	GGTTAA	1178	6	-	light responsive element
QdTCHQD1	GT1-motif	GGTTAAT	1812	7	-	light responsive element
QdTCHQD1	GT1-motif	GGTTAA	1813	6	-	light responsive element
QdTCHQD2	GT1-motif	GGTTAAT	372	7	+	light responsive element
QdTCHQD2	GT1-motif	GGTTAAT	1812	7	-	light responsive element
QdTCHQD2	GT1-motif	GGTTAA	1813	6	-	light responsive element
QdGSTU48	GT1-motif	GGTTAA	852	6	+	light responsive element
QdGSTU48	Sp1	GGGCGG	1833	6	-	light responsive element
QdGSTU49	GT1-motif	GGTTAAT	159	7	+	light responsive element
QdGSTU49	GT1-motif	GGTTAAT	673	7	+	light responsive element
QdGSTU49	GT1-motif	GGTTAAT	1864	7	-	light responsive element
QdGSTU49	GT1-motif	GGTTAA	1865	6	-	light responsive element
QdGSTU50	Sp1	GGGCGG	1832	6	-	light responsive element
QdGSTU50	GT1-motif	GGTTAA	844	6	+	light responsive element
QdGSTU51	GT1-motif	GGTTAAT	204	7	+	light responsive element
QdGSTU51	GT1-motif	GGTTAAT	716	7	+	light responsive element
QdGSTU52	GT1-motif	GTGTGTGAA	921	9	-	light responsive element
QdGSTU53	GT1-motif	GGTTAA	1981	6	+	light responsive element
QdGSTU53	3-AF1 binding site	TAAGAGAGGAA	131	10	-	light responsive element
QdGSTU56	GT1-motif	GGTTAA	771	6	-	light responsive element
QdGSTF4	GT1-motif	GGTTAA	176	6	-	light responsive element
QdGSTF6	Sp1	GGGCGG	846	6	-	light responsive element
QdGSTF6	Sp1	GGGCGG	1721	6	-	light responsive element
QdGSTF7	GT1-motif	GGTTAA	1629	6	-	light responsive element
QdGSTF7	GT1-motif	GGTTAA	1812	6	+	light responsive element
QdGSTF7	GT1-motif	GGTTAA	1850	6	+	light responsive element
QdGSTF7	3-AF1 binding site	TAAGAGAGGAA	386	10	+	light responsive element
QdGSTU1	GT1-motif	GGTTAA	366	6	+	light responsive element
QdGSTU2	GT1-motif	GGTTAAT	906	7	+	light responsive element
QdGSTU2	GT1-motif	GGTTAA	1123	6	+	light responsive element
QdGSTF2	Sp1	GGGCGG	1256	6	-	light responsive element
QdGSTF2	GT1-motif	GGTTAA	578	6	+	light responsive element
QdGSTF2	GT1-motif	GGTTAA	1519	6	+	light responsive element
QdGSTT2	GT1-motif	GGTTAA	75	6	+	light responsive element
QdGSTT2	GT1-motif	GGTTAA	117	6	-	light responsive element
QdGSTT2	GT1-motif	GGTTAA	1509	6	+	light responsive element
QdGSTL1	3-AF1 binding site	TAAGAGAGGAA	1029	10	-	light responsive element
QdGSTL1	GT1-motif	GGTTAAT	203	7	+	light responsive element
QdGSTL1	GT1-motif	GGTTAAT	374	7	-	light responsive element
QdGSTL1	GT1-motif	GGTTAA	375	6	-	light responsive element
QdGSTU3	GT1-motif	GGTTAA	198	6	+	light responsive element
QdGSTU6	GT1-motif	GGTTAAT	660	7	+	light responsive element
QdGSTU6	GT1-motif	GGTTAA	1527	6	-	light responsive element
QdGSTU7	GT1-motif	GGTTAA	822	6	+	light responsive element
QdGSTU8	GT1-motif	GTGTGTGAA	1274	9	-	light responsive element
QdGSTU9	3-AF1 binding site	TAAGAGAGGAA	1069	11	+	light responsive element
QdGSTU9	3-AF1 binding site	TAAGAGAGGAA	1246	10	-	light responsive element
QdGSTU10	3-AF1 binding site	TAAGAGAGGAA	1120	10	+	light responsive element
QdGSTU11	GT1-motif	GGTTAA	333	6	+	light responsive element
QdGSTU12	GT1-motif	GGTTAA	444	6	+	light responsive element
QdGSTU12	GT1-motif	GGTTAA	1007	6	+	light responsive element
QdGSTU13	4cl-CMA2b	TCTCACCAACCACA	734	13	-	light responsive element
QdGSTU14	GT1-motif	GGTTAA	1497	6	-	light responsive element
QdGSTU15	GT1-motif	GGTTAA	133	6	+	light responsive element
QdGSTU15	GT1-motif	GTGTGTGAA	1332	9	-	light responsive element
QdGSTU15	GT1-motif	GGTTAA	1342	6	-	light responsive element
QdGSTU17	3-AF1 binding site	TAAGAGAGGAA	875	10	+	light responsive element
QdGSTU17	Sp1	GGGCGG	489	6	-	light responsive element
QdGSTU18	GT1-motif	GGTTAA	526	6	-	light responsive element
QdGSTU20	Sp1	GGGCGG	1144	6	-	light responsive element
QdGSTU20	GT1-motif	GGTTAA	952	6	-	light responsive element
QdGSTU22	GT1-motif	GGTTAA	1955	6	-	light responsive element
QdGSTU23	GT1-motif	GGTTAAT	52	7	-	light responsive element
QdGSTU23	GT1-motif	GGTTAA	53	6	-	light responsive element
QdGSTU23	GT1-motif	GGTTAA	1955	6	-	light responsive element
QdGSTU23	4cl-CMA2b	TCTCACCAACCACA	180	13	+	light responsive element
QdGSTU24	AAAC-motif	CAATCAAAACCT	1436	11	-	light responsive element
QdGSTU25	AAAC-motif	CAATCAAAACCT	1456	11	-	light responsive element
QdGSTU26	GT1-motif	GGTTAA	1955	6	-	light responsive element
QdGSTL2	GT1-motif	GGTTAA	251	6	-	light responsive element
QdGSTL2	GT1-motif	GGTTAA	1467	6	-	light responsive element
QdGSTL2	GT1-motif	GGTTAA	1689	6	+	light responsive element
QdGSTF3	GT1-motif	GGTTAAT	404	7	-	light responsive element
QdGSTF3	GT1-motif	GGTTAA	405	6	-	light responsive element
QdGSTU31	GT1-motif	GGTTAA	1787	6	-	light responsive element
QdGSTU32	GT1-motif	GGTTAA	260	6	-	light responsive element
QdGSTU33	GT1-motif	GGTTAAT	1086	7	-	light responsive element
QdGSTU33	GT1-motif	GGTTAA	1087	6	-	light responsive element
QdGSTU34	GT1-motif	GGTTAA	371	6	-	light responsive element
QdGSTU34	GT1-motif	GGTTAA	1382	6	-	light responsive element
QdGSTU35	GT1-motif	GGTTAA	1372	6	-	light responsive element
QdGSTU39	GT1-motif	GGTTAA	98	6	+	light responsive element
QdGSTU39	GT1-motif	GGTTAAT	160	7	+	light responsive element
QdGSTU39	GT1-motif	GGTTAA	1881	6	-	light responsive element
QdGSTU43	Sp1	GGGCGG	468	6	+	light responsive element
QdGSTU43	GT1-motif	GGTTAAT	1551	7	+	light responsive element
QdGSTU43	GT1-motif	GGTTAA	1881	6	-	light responsive element
QdGSTL3	GT1-motif	GGTTAA	166	6	+	light responsive element
QdGSTL3	GT1-motif	GGTTAA	1375	6	+	light responsive element
QdGSTL3	AAAC-motif	CAATCAAAACCT	1428	11	+	light responsive element
QdGSTL6	GT1-motif	GGTTAA	1209	6	+	light responsive element
QdGSTL8	GT1-motif	GGTTAA	240	6	+	light responsive element
QdGSTL8	Sp1	GGGCGG	66	6	+	light responsive element
QdGSTL8	Sp1	GGGCGG	71	6	+	light responsive element
QdGSTL8	Sp1	GGGCGG	89	6	+	light responsive element
QdGSTL8	Sp1	GGGCGG	105	6	+	light responsive element
QdGSTL8	Sp1	GGGCGG	110	6	+	light responsive element
QdGSTL8	Sp1	GGGCGG	149	6	-	light responsive element
QdGSTL8	Sp1	GGGCGG	205	6	+	light responsive element
QdGSTL8	Sp1	GGGCGG	225	6	+	light responsive element
QdGSTL8	Sp1	GGGCGG	235	6	+	light responsive element
QdGSTL12	GT1-motif	GTGTGTGAA	922	9	-	light responsive element
QdGSTL12	GT1-motif	GGTTAA	1219	6	+	light responsive element
QdGSTL12	GT1-motif	GGTTAA	1419	6	-	light responsive element
QdGSTU36	MBS	CAACTG	1774	6	+	MYB binding site involved in drought-inducibility
QdGSTU41	MBS	CAACTG	882	6	+	MYB binding site involved in drought-inducibility
QdGSTU45	MBS	CAACTG	44	6	+	MYB binding site involved in drought-inducibility
QdGSTU45	MBS	CAACTG	195	6	+	MYB binding site involved in drought-inducibility
QdGSTU45	MBS	CAACTG	508	6	-	MYB binding site involved in drought-inducibility
QdGSTL10	MBS	CAACTG	12	6	-	MYB binding site involved in drought-inducibility
QdGSTL13	MBS	CAACTG	1002	6	+	MYB binding site involved in drought-inducibility
QdGSTT3	MBS	CAACTG	676	6	+	MYB binding site involved in drought-inducibility
QdGSTT4	MBS	CAACTG	443	6	-	MYB binding site involved in drought-inducibility
QdGSTU46	MBS	CAACTG	1114	6	-	MYB binding site involved in drought-inducibility
QdGSTU51	MBS	CAACTG	1444	6	-	MYB binding site involved in drought-inducibility
QdGSTU53	MBS	CAACTG	1120	6	+	MYB binding site involved in drought-inducibility
QdGSTU54	MBS	CAACTG	737	6	+	MYB binding site involved in drought-inducibility
QdGSTU56	MBS	CAACTG	472	6	-	MYB binding site involved in drought-inducibility
QdGSTU56	MBS	CAACTG	1589	6	+	MYB binding site involved in drought-inducibility
QdGSTF4	MBS	CAACTG	1097	6	-	MYB binding site involved in drought-inducibility
QdGSTU1	MBS	CAACTG	1307	6	-	MYB binding site involved in drought-inducibility
QdGSTU2	MBS	CAACTG	1985	6	-	MYB binding site involved in drought-inducibility
QdGSTF2	MBS	CAACTG	544	6	+	MYB binding site involved in drought-inducibility
QdGSTF2	MBS	CAACTG	1480	6	+	MYB binding site involved in drought-inducibility
QdGSTF2	MBS	CAACTG	1689	6	-	MYB binding site involved in drought-inducibility
QdGSTT1	MBS	CAACTG	969	6	+	MYB binding site involved in drought-inducibility
QdGSTU6	MBS	CAACTG	1984	6	+	MYB binding site involved in drought-inducibility
QdGSTU9	MBS	CAACTG	1409	6	+	MYB binding site involved in drought-inducibility
QdGSTU10	MBS	CAACTG	1462	6	+	MYB binding site involved in drought-inducibility
QdGSTU17	MBS	CAACTG	16	6	+	MYB binding site involved in drought-inducibility
QdGSTU19	MBS	CAACTG	30	6	+	MYB binding site involved in drought-inducibility
QdGSTU21	MBS	CAACTG	141	6	-	MYB binding site involved in drought-inducibility
QdGSTU22	MBS	CAACTG	1016	6	-	MYB binding site involved in drought-inducibility
QdGSTU24	MBS	CAACTG	418	6	-	MYB binding site involved in drought-inducibility
QdGSTU24	MBS	CAACTG	1750	6	-	MYB binding site involved in drought-inducibility
QdGSTU25	MBS	CAACTG	1758	6	-	MYB binding site involved in drought-inducibility
QdGSTL2	MBS	CAACTG	1930	6	+	MYB binding site involved in drought-inducibility
QdGSTF3	MBS	CAACTG	1170	6	-	MYB binding site involved in drought-inducibility
QdGSTU33	MBS	CAACTG	1821	6	-	MYB binding site involved in drought-inducibility
QdGSTU33	MBS	CAACTG	1835	6	+	MYB binding site involved in drought-inducibility
QdGSTU35	MBS	CAACTG	1662	6	-	MYB binding site involved in drought-inducibility
QdGSTL3	MBS	CAACTG	1	6	+	MYB binding site involved in drought-inducibility
QdGSTU38	MRE	AACCTAA	314	7	-	MYB binding site involved in light responsiveness
QdGSTU38	MRE	AACCTAA	938	7	+	MYB binding site involved in light responsiveness
QdGSTU38	MRE	AACCTAA	1873	7	-	MYB binding site involved in light responsiveness
QdGSTU41	MRE	AACCTAA	1399	7	+	MYB binding site involved in light responsiveness
QdGSTU44	MRE	AACCTAA	802	7	+	MYB binding site involved in light responsiveness
QdGSTU44	MRE	AACCTAA	1719	7	-	MYB binding site involved in light responsiveness
QdGSTU45	MRE	AACCTAA	588	7	-	MYB binding site involved in light responsiveness
QdGSTL4	MRE	AACCTAA	1206	7	-	MYB binding site involved in light responsiveness
QdGSTL7	MRE	AACCTAA	1430	7	+	MYB binding site involved in light responsiveness
QdGSTL9	MRE	AACCTAA	1210	7	-	MYB binding site involved in light responsiveness
QdGSTT3	MRE	AACCTAA	797	7	+	MYB binding site involved in light responsiveness
QdGSTT3	MRE	AACCTAA	1964	7	-	MYB binding site involved in light responsiveness
QdGSTT4	MRE	AACCTAA	1762	7	-	MYB binding site involved in light responsiveness
QdGSTT5	MRE	AACCTAA	1430	7	-	MYB binding site involved in light responsiveness
QdGSTU46	MRE	AACCTAA	126	7	+	MYB binding site involved in light responsiveness
QdGSTU47	MRE	AACCTAA	628	7	-	MYB binding site involved in light responsiveness
QdGSTU47	MRE	AACCTAA	1180	7	+	MYB binding site involved in light responsiveness
QdTCHQD1	MRE	AACCTAA	1442	7	-	MYB binding site involved in light responsiveness
QdTCHQD2	MRE	AACCTAA	1454	7	-	MYB binding site involved in light responsiveness
QdGSTU53	MRE	AACCTAA	1412	7	-	MYB binding site involved in light responsiveness
QdGSTF7	MRE	AACCTAA	1819	7	-	MYB binding site involved in light responsiveness
QdGSTF7	MRE	AACCTAA	1857	7	-	MYB binding site involved in light responsiveness
QdGSTU2	MRE	AACCTAA	898	7	-	MYB binding site involved in light responsiveness
QdGSTU2	MRE	AACCTAA	930	7	-	MYB binding site involved in light responsiveness
QdGSTU3	MRE	AACCTAA	195	7	-	MYB binding site involved in light responsiveness
QdGSTU4	MRE	AACCTAA	729	7	-	MYB binding site involved in light responsiveness
QdGSTU7	MRE	AACCTAA	286	7	+	MYB binding site involved in light responsiveness
QdGSTU9	MRE	AACCTAA	1295	7	+	MYB binding site involved in light responsiveness
QdGSTU10	MRE	AACCTAA	1347	7	+	MYB binding site involved in light responsiveness
QdGSTU13	MRE	AACCTAA	530	7	+	MYB binding site involved in light responsiveness
QdGSTU19	MRE	AACCTAA	1279	7	+	MYB binding site involved in light responsiveness
QdGSTU19	MRE	AACCTAA	1611	7	-	MYB binding site involved in light responsiveness
QdGSTU24	MRE	AACCTAA	1645	7	-	MYB binding site involved in light responsiveness
QdGSTU25	MRE	AACCTAA	1657	7	-	MYB binding site involved in light responsiveness
QdGSTL2	MRE	AACCTAA	1515	7	+	MYB binding site involved in light responsiveness
QdGSTF3	MRE	AACCTAA	256	7	+	MYB binding site involved in light responsiveness
QdGSTU32	MRE	AACCTAA	281	7	+	MYB binding site involved in light responsiveness
QdGSTU39	MRE	AACCTAA	775	7	+	MYB binding site involved in light responsiveness
QdGSTU43	MRE	AACCTAA	805	7	+	MYB binding site involved in light responsiveness
QdGSTL3	MRE	AACCTAA	1435	7	+	MYB binding site involved in light responsiveness
QdGSTL8	MRE	AACCTAA	319	7	-	MYB binding site involved in light responsiveness
QdGSTU36	Box 4	ATTAAT	246	6	+	part of a conserved DNA module involved in light responsiveness
QdGSTU36	Box 4	ATTAAT	634	6	+	part of a conserved DNA module involved in light responsiveness
QdGSTU36	Box 4	ATTAAT	853	6	+	part of a conserved DNA module involved in light responsiveness
QdGSTU36	Box 4	ATTAAT	937	6	+	part of a conserved DNA module involved in light responsiveness
QdGSTU36	Box 4	ATTAAT	1182	6	-	part of a conserved DNA module involved in light responsiveness
QdGSTU37	Box 4	ATTAAT	742	6	+	part of a conserved DNA module involved in light responsiveness
QdGSTU38	Box 4	ATTAAT	438	6	+	part of a conserved DNA module involved in light responsiveness
QdGSTU38	Box 4	ATTAAT	478	6	+	part of a conserved DNA module involved in light responsiveness
QdGSTU38	Box 4	ATTAAT	1107	6	-	part of a conserved DNA module involved in light responsiveness
QdGSTU38	Box 4	ATTAAT	1327	6	-	part of a conserved DNA module involved in light responsiveness
QdGSTU38	Box 4	ATTAAT	1522	6	-	part of a conserved DNA module involved in light responsiveness
QdGSTU40	Box 4	ATTAAT	154	6	+	part of a conserved DNA module involved in light responsiveness
QdGSTU40	Box 4	ATTAAT	1586	6	-	part of a conserved DNA module involved in light responsiveness
QdGSTU40	Box 4	ATTAAT	1652	6	-	part of a conserved DNA module involved in light responsiveness
QdGSTU40	Box 4	ATTAAT	1740	6	-	part of a conserved DNA module involved in light responsiveness
QdGSTU41	Box 4	ATTAAT	910	6	+	part of a conserved DNA module involved in light responsiveness
QdGSTU41	Box 4	ATTAAT	1569	6	-	part of a conserved DNA module involved in light responsiveness
QdGSTU42	Box 4	ATTAAT	127	6	+	part of a conserved DNA module involved in light responsiveness
QdGSTU42	Box 4	ATTAAT	152	6	+	part of a conserved DNA module involved in light responsiveness
QdGSTU42	Box 4	ATTAAT	405	6	+	part of a conserved DNA module involved in light responsiveness
QdGSTU42	Box 4	ATTAAT	1809	6	-	part of a conserved DNA module involved in light responsiveness
QdGSTU44	Box 4	ATTAAT	297	6	+	part of a conserved DNA module involved in light responsiveness
QdGSTU44	Box 4	ATTAAT	335	6	+	part of a conserved DNA module involved in light responsiveness
QdGSTU44	Box 4	ATTAAT	971	6	+	part of a conserved DNA module involved in light responsiveness
QdGSTU44	Box 4	ATTAAT	1191	6	-	part of a conserved DNA module involved in light responsiveness
QdGSTU44	Box 4	ATTAAT	1387	6	-	part of a conserved DNA module involved in light responsiveness
QdGSTU45	Box 4	ATTAAT	1284	6	-	part of a conserved DNA module involved in light responsiveness
QdGSTU45	Box 4	ATTAAT	1615	6	-	part of a conserved DNA module involved in light responsiveness
QdGSTL4	ATCT-motif	AATCTAATCC	109	9	+	part of a conserved DNA module involved in light responsiveness
QdGSTL5	ATCT-motif	AATCTAATCC	1688	9	+	part of a conserved DNA module involved in light responsiveness
QdGSTL5	Box 4	ATTAAT	110	6	+	part of a conserved DNA module involved in light responsiveness
QdGSTL5	Box 4	ATTAAT	346	6	+	part of a conserved DNA module involved in light responsiveness
QdGSTL7	Box 4	ATTAAT	319	6	+	part of a conserved DNA module involved in light responsiveness
QdGSTL7	Box 4	ATTAAT	395	6	+	part of a conserved DNA module involved in light responsiveness
QdGSTL9	ATCT-motif	AATCTAATCC	123	9	+	part of a conserved DNA module involved in light responsiveness
QdGSTL10	Box 4	ATTAAT	150	6	+	part of a conserved DNA module involved in light responsiveness
QdGSTL10	Box 4	ATTAAT	382	6	+	part of a conserved DNA module involved in light responsiveness
QdGSTL10	ATCT-motif	AATCTAATCC	1686	9	+	part of a conserved DNA module involved in light responsiveness
QdGSTL13	Box 4	ATTAAT	11	6	+	part of a conserved DNA module involved in light responsiveness
QdDHAR2	ATCT-motif	AATCTAATCC	821	10	-	part of a conserved DNA module involved in light responsiveness
QdDHAR2	Box 4	ATTAAT	1832	6	-	part of a conserved DNA module involved in light responsiveness
QdDHAR2	Box 4	ATTAAT	1907	6	-	part of a conserved DNA module involved in light responsiveness
QdGSTT3	Box 4	ATTAAT	1167	6	-	part of a conserved DNA module involved in light responsiveness
QdGSTT4	ATCT-motif	AATCTAATCC	479	9	-	part of a conserved DNA module involved in light responsiveness
QdGSTT4	ATCT-motif	AATCTAATCC	1372	9	-	part of a conserved DNA module involved in light responsiveness
QdGSTT5	Box 4	ATTAAT	624	6	+	part of a conserved DNA module involved in light responsiveness
QdGSTU46	Box 4	ATTAAT	159	6	+	part of a conserved DNA module involved in light responsiveness
QdGSTU46	Box 4	ATTAAT	374	6	+	part of a conserved DNA module involved in light responsiveness
QdGSTU46	Box 4	ATTAAT	610	6	+	part of a conserved DNA module involved in light responsiveness
QdGSTU46	Box 4	ATTAAT	954	6	+	part of a conserved DNA module involved in light responsiveness
QdGSTU47	Box 4	ATTAAT	829	6	+	part of a conserved DNA module involved in light responsiveness
QdTCHQD1	Box 4	ATTAAT	442	6	+	part of a conserved DNA module involved in light responsiveness
QdTCHQD1	Box 4	ATTAAT	735	6	+	part of a conserved DNA module involved in light responsiveness
QdTCHQD1	Box 4	ATTAAT	1183	6	-	part of a conserved DNA module involved in light responsiveness
QdTCHQD1	Box 4	ATTAAT	1509	6	-	part of a conserved DNA module involved in light responsiveness
QdTCHQD1	ATCT-motif	AATCTAATCC	1154	9	+	part of a conserved DNA module involved in light responsiveness
QdTCHQD2	ATCT-motif	AATCTAATCC	1166	9	+	part of a conserved DNA module involved in light responsiveness
QdTCHQD2	Box 4	ATTAAT	429	6	+	part of a conserved DNA module involved in light responsiveness
QdTCHQD2	Box 4	ATTAAT	718	6	+	part of a conserved DNA module involved in light responsiveness
QdTCHQD2	Box 4	ATTAAT	1521	6	-	part of a conserved DNA module involved in light responsiveness
QdGSTU48	ATCT-motif	AATCTAATCC	178	9	-	part of a conserved DNA module involved in light responsiveness
QdGSTU48	ATCT-motif	AATCTAATCC	688	9	-	part of a conserved DNA module involved in light responsiveness
QdGSTU49	Box 4	ATTAAT	203	6	+	part of a conserved DNA module involved in light responsiveness
QdGSTU49	Box 4	ATTAAT	603	6	+	part of a conserved DNA module involved in light responsiveness
QdGSTU50	ATCT-motif	AATCTAATCC	680	9	-	part of a conserved DNA module involved in light responsiveness
QdGSTU51	Box 4	ATTAAT	248	6	+	part of a conserved DNA module involved in light responsiveness
QdGSTU51	Box 4	ATTAAT	647	6	+	part of a conserved DNA module involved in light responsiveness
QdGSTU52	Box 4	ATTAAT	786	6	+	part of a conserved DNA module involved in light responsiveness
QdGSTU53	ATC-motif	AGTAATCT	108	8	+	part of a conserved DNA module involved in light responsiveness
QdGSTU55	ATC-motif	AGTAATCT	1552	8	+	part of a conserved DNA module involved in light responsiveness
QdGSTU55	Box 4	ATTAAT	866	6	+	part of a conserved DNA module involved in light responsiveness
QdGSTU55	Box 4	ATTAAT	946	6	+	part of a conserved DNA module involved in light responsiveness
QdGSTU55	Box 4	ATTAAT	1878	6	-	part of a conserved DNA module involved in light responsiveness
QdGSTU56	Box 4	ATTAAT	637	6	+	part of a conserved DNA module involved in light responsiveness
QdGSTF4	Box 4	ATTAAT	1680	6	-	part of a conserved DNA module involved in light responsiveness
QdGSTF6	ATCT-motif	AATCTAATCC	263	9	+	part of a conserved DNA module involved in light responsiveness
QdGSTF7	Box 4	ATTAAT	656	6	+	part of a conserved DNA module involved in light responsiveness
QdGSTF7	Box 4	ATTAAT	734	6	+	part of a conserved DNA module involved in light responsiveness
QdGSTF7	Box 4	ATTAAT	1166	6	-	part of a conserved DNA module involved in light responsiveness
QdGSTF7	Box 4	ATTAAT	1657	6	-	part of a conserved DNA module involved in light responsiveness
QdGSTF7	Box 4	ATTAAT	1789	6	-	part of a conserved DNA module involved in light responsiveness
QdGSTF8	Box 4	ATTAAT	391	6	+	part of a conserved DNA module involved in light responsiveness
QdGSTF8	Box 4	ATTAAT	542	6	+	part of a conserved DNA module involved in light responsiveness
QdGSTF8	Box 4	ATTAAT	650	6	+	part of a conserved DNA module involved in light responsiveness
QdGSTF8	Box 4	ATTAAT	1282	6	-	part of a conserved DNA module involved in light responsiveness
QdGSTF8	Box 4	ATTAAT	1649	6	-	part of a conserved DNA module involved in light responsiveness
QdGSTF8	Box 4	ATTAAT	1678	6	-	part of a conserved DNA module involved in light responsiveness
QdGSTF1	Box 4	ATTAAT	60	6	+	part of a conserved DNA module involved in light responsiveness
QdGSTF1	Box 4	ATTAAT	1306	6	-	part of a conserved DNA module involved in light responsiveness
QdGSTF1	Box 4	ATTAAT	1812	6	-	part of a conserved DNA module involved in light responsiveness
QdGSTU1	Box 4	ATTAAT	1366	6	-	part of a conserved DNA module involved in light responsiveness
QdGSTU1	Box 4	ATTAAT	1650	6	-	part of a conserved DNA module involved in light responsiveness
QdGSTU1	Box 4	ATTAAT	1851	6	-	part of a conserved DNA module involved in light responsiveness
QdDHAR1	Box 4	ATTAAT	1	6	+	part of a conserved DNA module involved in light responsiveness
QdDHAR1	Box 4	ATTAAT	519	6	+	part of a conserved DNA module involved in light responsiveness
QdDHAR1	Box 4	ATTAAT	781	6	+	part of a conserved DNA module involved in light responsiveness
QdGSTF2	Box 4	ATTAAT	1356	6	-	part of a conserved DNA module involved in light responsiveness
QdGSTT1	Box 4	ATTAAT	299	6	+	part of a conserved DNA module involved in light responsiveness
QdGSTT1	Box 4	ATTAAT	1314	6	-	part of a conserved DNA module involved in light responsiveness
QdGSTT1	Box 4	ATTAAT	1360	6	-	part of a conserved DNA module involved in light responsiveness
QdGSTT2	Box 4	ATTAAT	1618	6	-	part of a conserved DNA module involved in light responsiveness
QdGSTL1	Box 4	ATTAAT	1698	6	-	part of a conserved DNA module involved in light responsiveness
QdGSTL1	Box 4	ATTAAT	1713	6	-	part of a conserved DNA module involved in light responsiveness
QdGSTL1	Box 4	ATTAAT	1717	6	-	part of a conserved DNA module involved in light responsiveness
QdGSTL1	Box 4	ATTAAT	1726	6	-	part of a conserved DNA module involved in light responsiveness
QdGSTL1	Box 4	ATTAAT	1730	6	-	part of a conserved DNA module involved in light responsiveness
QdGSTU3	Box 4	ATTAAT	186	6	+	part of a conserved DNA module involved in light responsiveness
QdGSTU3	Box 4	ATTAAT	190	6	+	part of a conserved DNA module involved in light responsiveness
QdGSTU3	Box 4	ATTAAT	1299	6	-	part of a conserved DNA module involved in light responsiveness
QdGSTU4	Box 4	ATTAAT	288	6	+	part of a conserved DNA module involved in light responsiveness
QdGSTU4	Box 4	ATTAAT	1430	6	-	part of a conserved DNA module involved in light responsiveness
QdGSTU5	ATCT-motif	AATCTAATCC	260	9	-	part of a conserved DNA module involved in light responsiveness
QdGSTU5	Box 4	ATTAAT	96	6	+	part of a conserved DNA module involved in light responsiveness
QdGSTU5	Box 4	ATTAAT	316	6	+	part of a conserved DNA module involved in light responsiveness
QdGSTU5	Box 4	ATTAAT	418	6	+	part of a conserved DNA module involved in light responsiveness
QdGSTU5	Box 4	ATTAAT	538	6	+	part of a conserved DNA module involved in light responsiveness
QdGSTU5	Box 4	ATTAAT	1512	6	-	part of a conserved DNA module involved in light responsiveness
QdGSTU5	Box 4	ATTAAT	1537	6	-	part of a conserved DNA module involved in light responsiveness
QdGSTU6	Box 4	ATTAAT	180	6	+	part of a conserved DNA module involved in light responsiveness
QdGSTU6	Box 4	ATTAAT	275	6	+	part of a conserved DNA module involved in light responsiveness
QdGSTU6	Box 4	ATTAAT	1556	6	-	part of a conserved DNA module involved in light responsiveness
QdGSTU6	Box 4	ATTAAT	1735	6	-	part of a conserved DNA module involved in light responsiveness
QdGSTU6	Box 4	ATTAAT	1862	6	-	part of a conserved DNA module involved in light responsiveness
QdGSTU7	Box 4	ATTAAT	883	6	+	part of a conserved DNA module involved in light responsiveness
QdGSTU7	Box 4	ATTAAT	1049	6	-	part of a conserved DNA module involved in light responsiveness
QdGSTU7	Box 4	ATTAAT	1069	6	-	part of a conserved DNA module involved in light responsiveness
QdGSTU7	Box 4	ATTAAT	1252	6	-	part of a conserved DNA module involved in light responsiveness
QdGSTU7	Box 4	ATTAAT	1644	6	-	part of a conserved DNA module involved in light responsiveness
QdGSTU7	Box 4	ATTAAT	1821	6	-	part of a conserved DNA module involved in light responsiveness
QdGSTU7	Box 4	ATTAAT	1948	6	-	part of a conserved DNA module involved in light responsiveness
QdGSTU8	Box 4	ATTAAT	358	6	+	part of a conserved DNA module involved in light responsiveness
QdGSTU8	Box 4	ATTAAT	1152	6	-	part of a conserved DNA module involved in light responsiveness
QdGSTU8	Box 4	ATTAAT	1525	6	-	part of a conserved DNA module involved in light responsiveness
QdGSTU8	ATCT-motif	AATCTAATCC	1634	9	+	part of a conserved DNA module involved in light responsiveness
QdGSTU12	Box 4	ATTAAT	1056	6	-	part of a conserved DNA module involved in light responsiveness
QdGSTU12	Box 4	ATTAAT	1628	6	-	part of a conserved DNA module involved in light responsiveness
QdGSTU12	Box 4	ATTAAT	1864	6	-	part of a conserved DNA module involved in light responsiveness
QdGSTU12	Box 4	ATTAAT	1868	6	-	part of a conserved DNA module involved in light responsiveness
QdGSTU13	Box 4	ATTAAT	417	6	+	part of a conserved DNA module involved in light responsiveness
QdGSTU13	Box 4	ATTAAT	903	6	+	part of a conserved DNA module involved in light responsiveness
QdGSTU13	Box 4	ATTAAT	988	6	+	part of a conserved DNA module involved in light responsiveness
QdGSTU13	Box 4	ATTAAT	1051	6	-	part of a conserved DNA module involved in light responsiveness
QdGSTU13	Box 4	ATTAAT	1543	6	-	part of a conserved DNA module involved in light responsiveness
QdGSTU13	Box 4	ATTAAT	1811	6	-	part of a conserved DNA module involved in light responsiveness
QdGSTU13	ATC-motif	TGCTATCCA	682	9	-	part of a conserved DNA module involved in light responsiveness
QdGSTU14	Box 4	ATTAAT	1046	6	-	part of a conserved DNA module involved in light responsiveness
QdGSTU14	Box 4	ATTAAT	1299	6	-	part of a conserved DNA module involved in light responsiveness
QdGSTU14	Box 4	ATTAAT	1490	6	-	part of a conserved DNA module involved in light responsiveness
QdGSTU15	Box 4	ATTAAT	494	6	+	part of a conserved DNA module involved in light responsiveness
QdGSTU15	Box 4	ATTAAT	634	6	+	part of a conserved DNA module involved in light responsiveness
QdGSTU15	Box 4	ATTAAT	1572	6	-	part of a conserved DNA module involved in light responsiveness
QdGSTU16	Box 4	ATTAAT	220	6	+	part of a conserved DNA module involved in light responsiveness
QdGSTU16	Box 4	ATTAAT	903	6	+	part of a conserved DNA module involved in light responsiveness
QdGSTU16	Box 4	ATTAAT	1465	6	-	part of a conserved DNA module involved in light responsiveness
QdGSTU16	Box 4	ATTAAT	1469	6	-	part of a conserved DNA module involved in light responsiveness
QdGSTU18	Box 4	ATTAAT	486	6	+	part of a conserved DNA module involved in light responsiveness
QdGSTU18	Box 4	ATTAAT	617	6	+	part of a conserved DNA module involved in light responsiveness
QdGSTU18	Box 4	ATTAAT	1057	6	-	part of a conserved DNA module involved in light responsiveness
QdGSTU18	Box 4	ATTAAT	1204	6	-	part of a conserved DNA module involved in light responsiveness
QdGSTU18	Box 4	ATTAAT	1497	6	-	part of a conserved DNA module involved in light responsiveness
QdGSTU18	Box 4	ATTAAT	1569	6	-	part of a conserved DNA module involved in light responsiveness
QdGSTU19	ATC-motif	AGTAATCT	454	8	-	part of a conserved DNA module involved in light responsiveness
QdGSTU19	Box 4	ATTAAT	792	6	+	part of a conserved DNA module involved in light responsiveness
QdGSTU20	Box 4	ATTAAT	1545	6	-	part of a conserved DNA module involved in light responsiveness
QdGSTU20	Box 4	ATTAAT	1975	6	-	part of a conserved DNA module involved in light responsiveness
QdGSTU20	ATC-motif	TGCTATCCA	1261	9	+	part of a conserved DNA module involved in light responsiveness
QdGSTU21	Box 4	ATTAAT	1857	6	-	part of a conserved DNA module involved in light responsiveness
QdGSTU22	ATCT-motif	AATCTAATCC	1307	9	-	part of a conserved DNA module involved in light responsiveness
QdGSTU22	Box 4	ATTAAT	561	6	+	part of a conserved DNA module involved in light responsiveness
QdGSTU22	Box 4	ATTAAT	588	6	+	part of a conserved DNA module involved in light responsiveness
QdGSTU22	Box 4	ATTAAT	1117	6	-	part of a conserved DNA module involved in light responsiveness
QdGSTU22	Box 4	ATTAAT	1855	6	-	part of a conserved DNA module involved in light responsiveness
QdGSTU22	Box 4	ATTAAT	1862	6	-	part of a conserved DNA module involved in light responsiveness
QdGSTU23	Box 4	ATTAAT	1867	6	-	part of a conserved DNA module involved in light responsiveness
QdGSTU23	Box 4	ATTAAT	1874	6	-	part of a conserved DNA module involved in light responsiveness
QdGSTU24	Box 4	ATTAAT	818	6	+	part of a conserved DNA module involved in light responsiveness
QdGSTU24	Box 4	ATTAAT	1249	6	-	part of a conserved DNA module involved in light responsiveness
QdGSTU24	Box 4	ATTAAT	1546	6	-	part of a conserved DNA module involved in light responsiveness
QdGSTU24	Box 4	ATTAAT	1987	6	-	part of a conserved DNA module involved in light responsiveness
QdGSTU24	ATCT-motif	AATCTAATCC	383	9	-	part of a conserved DNA module involved in light responsiveness
QdGSTU25	Box 4	ATTAAT	195	6	+	part of a conserved DNA module involved in light responsiveness
QdGSTU25	Box 4	ATTAAT	1043	6	-	part of a conserved DNA module involved in light responsiveness
QdGSTU25	Box 4	ATTAAT	1566	6	-	part of a conserved DNA module involved in light responsiveness
QdGSTU25	Box 4	ATTAAT	1981	6	-	part of a conserved DNA module involved in light responsiveness
QdGSTU26	Box 4	ATTAAT	1855	6	-	part of a conserved DNA module involved in light responsiveness
QdGSTU27	Box 4	ATTAAT	699	6	+	part of a conserved DNA module involved in light responsiveness
QdGSTU27	Box 4	ATTAAT	1749	6	-	part of a conserved DNA module involved in light responsiveness
QdGSTU28	ATCT-motif	AATCTAATCC	1447	9	+	part of a conserved DNA module involved in light responsiveness
QdGSTU28	Box 4	ATTAAT	531	6	+	part of a conserved DNA module involved in light responsiveness
QdGSTU28	Box 4	ATTAAT	1142	6	-	part of a conserved DNA module involved in light responsiveness
QdGSTU28	Box 4	ATTAAT	1985	6	-	part of a conserved DNA module involved in light responsiveness
QdGSTU28	Box 4	ATTAAT	1989	6	-	part of a conserved DNA module involved in light responsiveness
QdGSTL2	Box 4	ATTAAT	890	6	+	part of a conserved DNA module involved in light responsiveness
QdGSTF3	Box 4	ATTAAT	250	6	+	part of a conserved DNA module involved in light responsiveness
QdGSTF3	Box 4	ATTAAT	1452	6	-	part of a conserved DNA module involved in light responsiveness
QdGSTF3	Box 4	ATTAAT	1770	6	-	part of a conserved DNA module involved in light responsiveness
QdGSTU29	Box 4	ATTAAT	230	6	+	part of a conserved DNA module involved in light responsiveness
QdGSTU29	Box 4	ATTAAT	452	6	+	part of a conserved DNA module involved in light responsiveness
QdGSTU29	Box 4	ATTAAT	918	6	+	part of a conserved DNA module involved in light responsiveness
QdGSTU30	ATCT-motif	AATCTAATCC	1570	9	+	part of a conserved DNA module involved in light responsiveness
QdGSTU30	Box 4	ATTAAT	1617	6	-	part of a conserved DNA module involved in light responsiveness
QdGSTU31	Box 4	ATTAAT	1410	6	-	part of a conserved DNA module involved in light responsiveness
QdGSTU31	Box 4	ATTAAT	1585	6	-	part of a conserved DNA module involved in light responsiveness
QdGSTU32	ATCT-motif	AATCTAATCC	77	9	-	part of a conserved DNA module involved in light responsiveness
QdGSTU32	Box 4	ATTAAT	533	6	+	part of a conserved DNA module involved in light responsiveness
QdGSTU32	Box 4	ATTAAT	1660	6	-	part of a conserved DNA module involved in light responsiveness
QdGSTU32	Box 4	ATTAAT	1664	6	-	part of a conserved DNA module involved in light responsiveness
QdGSTU33	Box 4	ATTAAT	295	6	+	part of a conserved DNA module involved in light responsiveness
QdGSTU33	Box 4	ATTAAT	337	6	+	part of a conserved DNA module involved in light responsiveness
QdGSTU33	Box 4	ATTAAT	451	6	+	part of a conserved DNA module involved in light responsiveness
QdGSTU33	Box 4	ATTAAT	1555	6	-	part of a conserved DNA module involved in light responsiveness
QdGSTU33	Box 4	ATTAAT	1869	6	-	part of a conserved DNA module involved in light responsiveness
QdGSTU33	ATCT-motif	AATCTAATCC	1643	9	-	part of a conserved DNA module involved in light responsiveness
QdGSTU34	Box 4	ATTAAT	167	6	+	part of a conserved DNA module involved in light responsiveness
QdGSTU34	Box 4	ATTAAT	203	6	+	part of a conserved DNA module involved in light responsiveness
QdGSTU34	Box 4	ATTAAT	259	6	+	part of a conserved DNA module involved in light responsiveness
QdGSTU34	Box 4	ATTAAT	291	6	+	part of a conserved DNA module involved in light responsiveness
QdGSTU34	Box 4	ATTAAT	917	6	+	part of a conserved DNA module involved in light responsiveness
QdGSTU34	Box 4	ATTAAT	1254	6	-	part of a conserved DNA module involved in light responsiveness
QdGSTU34	Box 4	ATTAAT	1657	6	-	part of a conserved DNA module involved in light responsiveness
QdGSTU35	ATC-motif	AGTAATCT	887	8	+	part of a conserved DNA module involved in light responsiveness
QdGSTU39	Box 4	ATTAAT	52	6	+	part of a conserved DNA module involved in light responsiveness
QdGSTU39	Box 4	ATTAAT	313	6	+	part of a conserved DNA module involved in light responsiveness
QdGSTU39	Box 4	ATTAAT	944	6	+	part of a conserved DNA module involved in light responsiveness
QdGSTU43	Box 4	ATTAAT	325	6	+	part of a conserved DNA module involved in light responsiveness
QdGSTU43	Box 4	ATTAAT	974	6	+	part of a conserved DNA module involved in light responsiveness
QdGSTU43	Box 4	ATTAAT	1194	6	-	part of a conserved DNA module involved in light responsiveness
QdGSTU43	Box 4	ATTAAT	1385	6	-	part of a conserved DNA module involved in light responsiveness
QdGSTL3	Box 4	ATTAAT	326	6	+	part of a conserved DNA module involved in light responsiveness
QdGSTL3	Box 4	ATTAAT	402	6	+	part of a conserved DNA module involved in light responsiveness
QdGSTL8	Box 4	ATTAAT	1520	6	-	part of a conserved DNA module involved in light responsiveness
QdGSTL12	ATCT-motif	AATCTAATCC	663	9	-	part of a conserved DNA module involved in light responsiveness
QdGSTU36	Gap-box	CAAATGAA(A/G)A	965	9	+	part of a light responsive element
QdGSTU36	TCT-motif	TCTTAC	914	6	+	part of a light responsive element
QdGSTU36	TCT-motif	TCTTAC	991	6	+	part of a light responsive element
QdGSTU36	TCT-motif	TCTTAC	1072	6	+	part of a light responsive element
QdGSTU37	Box II	TGGTAATAA	1347	9	-	part of a light responsive element
QdGSTU37	L-box	ATCCCACCTAC	900	10	-	part of a light responsive element
QdGSTU37	GATA-motif	GATAGGA	729	7	+	part of a light responsive element
QdGSTU38	chs-CMA1a	TTACTTAA	1703	8	-	part of a light responsive element
QdGSTU38	GATA-motif	GATAGGA	1042	7	+	part of a light responsive element
QdGSTU38	GATA-motif	AAGGATAAGG	1090	9	+	part of a light responsive element
QdGSTU38	TCT-motif	TCTTAC	1126	6	-	part of a light responsive element
QdGSTU40	chs-CMA1a	TTACTTAA	749	8	-	part of a light responsive element
QdGSTU40	GATA-motif	AAGGATAAGG	137	9	+	part of a light responsive element
QdGSTU41	GATA-motif	AAGGATAAGG	1552	9	+	part of a light responsive element
QdGSTU41	TCT-motif	TCTTAC	1588	6	-	part of a light responsive element
QdGSTU42	Gap-box	CAAATGAA(A/G)A	532	9	-	part of a light responsive element
QdGSTU44	GATA-motif	GATAGGA	906	7	+	part of a light responsive element
QdGSTU44	GATA-motif	AAGGATAAGG	954	9	+	part of a light responsive element
QdGSTU44	chs-CMA1a	TTACTTAA	1549	8	-	part of a light responsive element
QdGSTU45	TCT-motif	TCTTAC	341	6	+	part of a light responsive element
QdGSTU45	GATA-motif	GATAGGA	846	7	-	part of a light responsive element
QdGSTU45	I-box	cCATATCCAAT	574	10	-	part of a light responsive element
QdGSTL4	TCT-motif	TCTTAC	1519	6	-	part of a light responsive element
QdGSTL4	I-box	AAGATAAGGCT	528	10	-	part of a light responsive element
QdGSTL4	I-box	AAGATAAGGCT	716	10	-	part of a light responsive element
QdGSTL4	TCCC-motif	TCTCCCT	247	7	-	part of a light responsive element
QdGSTL5	GA-motif	ATAGATAA	1916	8	+	part of a light responsive element
QdGSTL5	TCCC-motif	TCTCCCT	634	7	+	part of a light responsive element
QdGSTL5	TCCC-motif	TCTCCCT	1399	7	-	part of a light responsive element
QdGSTL5	TCT-motif	TCTTAC	995	6	-	part of a light responsive element
QdGSTL5	Gap-box	CAAATGAA(A/G)A	1170	9	+	part of a light responsive element
QdGSTL5	Gap-box	CAAATGAA(A/G)A	1224	9	+	part of a light responsive element
QdGSTL5	GATA-motif	GATAGGA	1871	7	-	part of a light responsive element
QdGSTL7	I-box	atGATAAGGTC	1459	10	-	part of a light responsive element
QdGSTL7	TCCC-motif	TCTCCCT	41	7	+	part of a light responsive element
QdGSTL7	TCT-motif	TCTTAC	376	6	+	part of a light responsive element
QdGSTL7	LAMP-element	CTTTATCA	267	8	+	part of a light responsive element
QdGSTL9	I-box	AAGATAAGGCT	531	10	-	part of a light responsive element
QdGSTL9	I-box	AAGATAAGGCT	721	10	-	part of a light responsive element
QdGSTL9	TCCC-motif	TCTCCCT	252	7	-	part of a light responsive element
QdGSTL9	TCT-motif	TCTTAC	1520	6	-	part of a light responsive element
QdGSTL10	TCCC-motif	TCTCCCT	674	7	+	part of a light responsive element
QdGSTL10	TCCC-motif	TCTCCCT	1387	7	-	part of a light responsive element
QdGSTL10	GA-motif	ATAGATAA	1915	8	+	part of a light responsive element
QdGSTL10	GATA-motif	GATAGGA	1870	7	-	part of a light responsive element
QdGSTL10	TCT-motif	TCTTAC	1033	6	-	part of a light responsive element
QdGSTL11	Box II	CCACGTGGC	1819	9	+	part of a light responsive element
QdGSTL11	I-box	atGATAAGGTC	1759	10	-	part of a light responsive element
QdGSTL11	chs-CMA1a	TTACTTAA	1518	8	+	part of a light responsive element
QdGSTL13	GATA-motif	AAGATAAGATT	14	10	-	part of a light responsive element
QdGSTL13	GATA-motif	GATAGGA	1811	7	+	part of a light responsive element
QdDHAR2	I-box	AGATAAGG	1421	8	+	part of a light responsive element
QdDHAR2	GATA-motif	GATAGGG	143	7	+	part of a light responsive element
QdGSTT3	GATA-motif	AAGGATAAGG	445	9	+	part of a light responsive element
QdGSTT3	GATA-motif	AAGATAAGATT	1666	10	+	part of a light responsive element
QdGSTT3	TCT-motif	TCTTAC	458	6	-	part of a light responsive element
QdGSTT3	chs-CMA1a	TTACTTAA	1527	8	+	part of a light responsive element
QdGSTT4	GATA-motif	AAGATAAGATT	1456	10	+	part of a light responsive element
QdGSTT4	TCT-motif	TCTTAC	156	6	-	part of a light responsive element
QdGSTT4	chs-Unit 1 m1	ACCTAACCCGC	43	10	-	part of a light responsive element
QdGSTT4	TCCC-motif	TCTCCCT	1884	7	+	part of a light responsive element
QdGSTT5	I-box	gGATAAGGTG	761	9	-	part of a light responsive element
QdGSTT5	I-box	gGATAAGGTG	908	9	-	part of a light responsive element
QdGSTT5	Box II	TGGTAATAA	1781	9	+	part of a light responsive element
QdGSTT5	TCCC-motif	TCTCCCT	1065	7	+	part of a light responsive element
QdGSTT5	GATA-motif	GATAGGG	223	7	+	part of a light responsive element
QdGSTU46	chs-CMA1a	TTACTTAA	878	8	-	part of a light responsive element
QdGSTU46	Gap-box	CAAATGAA(A/G)A	1804	9.5	-	part of a light responsive element
QdGSTU46	GATA-motif	GATAGGG	1526	7	+	part of a light responsive element
QdGSTU47	Gap-box	CAAATGAA(A/G)A	1422	9.5	-	part of a light responsive element
QdGSTU47	TCT-motif	TCTTAC	794	6	+	part of a light responsive element
QdGSTU47	TCT-motif	TCTTAC	1738	6	+	part of a light responsive element
QdGSTU47	GATA-motif	AAGATAAGATT	847	11	-	part of a light responsive element
QdTCHQD1	GATA-motif	AAGATAAGATT	1154	10	-	part of a light responsive element
QdTCHQD1	TCT-motif	TCTTAC	1376	6	-	part of a light responsive element
QdTCHQD1	TCT-motif	TCTTAC	1483	6	+	part of a light responsive element
QdTCHQD2	TCT-motif	TCTTAC	1388	6	-	part of a light responsive element
QdTCHQD2	TCT-motif	TCTTAC	1495	6	+	part of a light responsive element
QdTCHQD2	GATA-motif	AAGATAAGATT	1166	10	-	part of a light responsive element
QdGSTU48	TCT-motif	TCTTAC	1995	6	-	part of a light responsive element
QdGSTU49	TCT-motif	TCTTAC	1607	6	-	part of a light responsive element
QdGSTU49	chs-CMA1a	TTACTTAA	1348	8	+	part of a light responsive element
QdGSTU49	TCCC-motif	TCTCCCT	1543	7	-	part of a light responsive element
QdGSTU49	I-box	TGATAATGT	1896	9	-	part of a light responsive element
QdGSTU50	TCT-motif	TCTTAC	1995	6	-	part of a light responsive element
QdGSTU51	I-box	TGATAATGT	1881	9	-	part of a light responsive element
QdGSTU51	chs-CMA1a	TTACTTAA	1363	8	+	part of a light responsive element
QdGSTU51	chs-CMA1a	TTACTTAA	1430	8	-	part of a light responsive element
QdGSTU51	TCT-motif	TCTTAC	1620	6	-	part of a light responsive element
QdGSTU52	I-box	TGATAATGT	368	9	-	part of a light responsive element
QdGSTU52	Box II	TGGTAATAA	807	9	-	part of a light responsive element
QdGSTU52	GA-motif	ATAGATAA	1000	8	-	part of a light responsive element
QdGSTU52	TCT-motif	TCTTAC	755	6	+	part of a light responsive element
QdGSTU52	GATA-motif	AAGGATAAGG	105	9	-	part of a light responsive element
QdGSTU52	GATA-motif	GATAGGA	742	7	+	part of a light responsive element
QdGSTU53	TCT-motif	TCTTAC	4	6	+	part of a light responsive element
QdGSTU53	LAMP-element	CTTTATCA	1734	8	+	part of a light responsive element
QdGSTU53	TCCC-motif	TCTCCCT	498	7	+	part of a light responsive element
QdGSTU54	I-box	gGATAAGGTG	726	9	+	part of a light responsive element
QdGSTU54	LAMP-element	CTTTATCA	1542	8	-	part of a light responsive element
QdGSTU54	TCT-motif	TCTTAC	1065	6	-	part of a light responsive element
QdGSTU55	TCCC-motif	TCTCCCT	1020	7	+	part of a light responsive element
QdGSTU56	GA-motif	ATAGATAA	1690	8	+	part of a light responsive element
QdGSTU56	L-box	ATCCCACCTAC	276	10	-	part of a light responsive element
QdGSTF4	GATA-motif	AAGGATAAGG	281	9	+	part of a light responsive element
QdGSTF4	GATA-motif	GATAGGG	338	7	+	part of a light responsive element
QdGSTF4	LAMP-element	CTTTATCA	591	8	-	part of a light responsive element
QdGSTF4	LAMP-element	CTTTATCA	635	8	-	part of a light responsive element
QdGSTF5	TCT-motif	TCTTAC	811	6	-	part of a light responsive element
QdGSTF5	TCT-motif	TCTTAC	1900	6	+	part of a light responsive element
QdGSTF5	TCCC-motif	TCTCCCT	1954	7	+	part of a light responsive element
QdGSTF5	Box II	TGGTAATAA	1767	9	+	part of a light responsive element
QdGSTF6	GATA-motif	GATAGGG	1523	7	+	part of a light responsive element
QdGSTF6	I-box	AGATAAGG	271	8	-	part of a light responsive element
QdGSTF7	GATA-motif	GATAGGA	522	7	+	part of a light responsive element
QdGSTF7	TCT-motif	TCTTAC	572	6	-	part of a light responsive element
QdGSTF7	TCT-motif	TCTTAC	742	6	+	part of a light responsive element
QdGSTF7	TCT-motif	TCTTAC	927	6	+	part of a light responsive element
QdGSTF7	chs-CMA1a	TTACTTAA	2	8	+	part of a light responsive element
QdGSTF7	Box II	ACACGTAGA	1190	9	-	part of a light responsive element
QdGSTF8	GA-motif	ATAGATAA	585	8	+	part of a light responsive element
QdGSTF8	GA-motif	ATAGATAA	1071	8	-	part of a light responsive element
QdGSTF8	I-box	GTATAAGGCC	1036	9	-	part of a light responsive element
QdGSTF8	I-box	GATAAGGGT	1067	9	-	part of a light responsive element
QdGSTF8	I-box	AGATAAGG	1069	8	-	part of a light responsive element
QdGSTF8	GATA-motif	GATAGGG	717	7	-	part of a light responsive element
QdGSTF8	GATA-motif	GATAGGA	1056	7	-	part of a light responsive element
QdGSTF1	TCT-motif	TCTTAC	673	6	-	part of a light responsive element
QdGSTF1	GATA-motif	AAGGATAAGG	1908	9	+	part of a light responsive element
QdGSTF1	GATA-motif	AAGGATAAGG	1953	9	+	part of a light responsive element
QdGSTF1	I-box	gGATAAGGTG	1955	9	+	part of a light responsive element
QdGSTU1	GTGGC-motif	GATTCTGTGGC	1616	10	-	part of a light responsive element
QdGSTU1	TCCC-motif	TCTCCCT	562	7	+	part of a light responsive element
QdGSTU2	Gap-box	CAAATGAA(A/G)A	966	9	-	part of a light responsive element
QdDHAR1	GATA-motif	AAGGATAAGG	736	9	-	part of a light responsive element
QdDHAR1	GATA-motif	GATAGGG	742	7	-	part of a light responsive element
QdDHAR1	I-box	cCATATCCAAT	73	10	+	part of a light responsive element
QdDHAR1	TCT-motif	TCTTAC	566	6	+	part of a light responsive element
QdGSTF2	TCT-motif	TCTTAC	1646	6	+	part of a light responsive element
QdGSTF2	GATA-motif	GATAGGA	641	7	-	part of a light responsive element
QdGSTF2	GATA-motif	GATAGGA	1287	7	-	part of a light responsive element
QdGSTF2	GATT-motif	CTCCTGATTGGA	114	11	-	part of a light responsive element
QdGSTF2	LAMP-element	CTTTATCA	672	8	+	part of a light responsive element
QdGSTT1	TCCC-motif	TCTCCCT	1700	7	+	part of a light responsive element
QdGSTT1	I-box	AGATAAGG	1473	8	-	part of a light responsive element
QdGSTT1	I-box	AGATAAGG	1659	8	-	part of a light responsive element
QdGSTT1	I-box	AGATAAGG	1690	8	-	part of a light responsive element
QdGSTT1	GA-motif	ATAGATAA	288	8	+	part of a light responsive element
QdGSTT2	TCT-motif	TCTTAC	1205	6	+	part of a light responsive element
QdGSTT2	GA-motif	ATAGATAA	1117	8	+	part of a light responsive element
QdGSTT2	LAMP-element	CCTTATCCA	744	9	-	part of a light responsive element
QdGSTT2	GATA-motif	AAGGATAAGG	743	9	+	part of a light responsive element
QdGSTT2	chs-CMA2c	ATGTACGTGGAGG	492	12	+	part of a light responsive element
QdGSTT2	I-box	gGATAAGGTG	208	9	+	part of a light responsive element
QdGSTT2	I-box	gGATAAGGTG	745	9	+	part of a light responsive element
QdGSTL1	GATT-motif	CTCCTGATTGGA	707	11	+	part of a light responsive element
QdGSTU3	TCT-motif	TCTTAC	1306	6	+	part of a light responsive element
QdGSTU3	TCT-motif	TCTTAC	1345	6	+	part of a light responsive element
QdGSTU3	TCT-motif	TCTTAC	1662	6	+	part of a light responsive element
QdGSTU3	TCT-motif	TCTTAC	1701	6	+	part of a light responsive element
QdGSTU4	TCT-motif	TCTTAC	1011	6	-	part of a light responsive element
QdGSTU4	TCT-motif	TCTTAC	1416	6	-	part of a light responsive element
QdGSTU5	chs-Unit 1 m1	ACCTAACCCGC	861	10	-	part of a light responsive element
QdGSTU5	chs-CMA1a	TTACTTAA	1852	8	+	part of a light responsive element
QdGSTU5	GATA-motif	GATAGGA	1485	7	-	part of a light responsive element
QdGSTU8	chs-CMA1a	TTACTTAA	1616	8	-	part of a light responsive element
QdGSTU8	GATA-motif	GATAGGA	832	7	-	part of a light responsive element
QdGSTU8	GATA-motif	AAGATAAGATT	1634	10	-	part of a light responsive element
QdGSTU10	chs-CMA2a	TCACTTGA	556	8	-	part of a light responsive element
QdGSTU11	TCCC-motif	TCTCCCT	140	7	-	part of a light responsive element
QdGSTU11	chs-CMA1a	TTACTTAA	1807	8	-	part of a light responsive element
QdGSTU12	TCCC-motif	TCTCCCT	587	7	-	part of a light responsive element
QdGSTU13	TCT-motif	TCTTAC	1130	6	+	part of a light responsive element
QdGSTU13	TCT-motif	TCTTAC	1606	6	-	part of a light responsive element
QdGSTU13	I-box	cCATATCCAAT	222	10	+	part of a light responsive element
QdGSTU13	GATA-motif	AAGGATAAGG	288	9	+	part of a light responsive element
QdGSTU13	LAMP-element	CTTTATCA	1553	8	-	part of a light responsive element
QdGSTU13	LAMP-element	CTTTATCA	1586	8	-	part of a light responsive element
QdGSTU13	GA-motif	ATAGATAA	907	8	+	part of a light responsive element
QdGSTU13	GA-motif	ATAGATAA	1961	8	-	part of a light responsive element
QdGSTU14	GATA-motif	AAGATAAGATT	1678	10	+	part of a light responsive element
QdGSTU14	GA-motif	ATAGATAA	790	8	-	part of a light responsive element
QdGSTU14	TCT-motif	TCTTAC	608	6	+	part of a light responsive element
QdGSTU15	chs-CMA1a	TTACTTAA	1666	8	-	part of a light responsive element
QdGSTU15	TCT-motif	TCTTAC	363	6	+	part of a light responsive element
QdGSTU15	TCT-motif	TCTTAC	1481	6	+	part of a light responsive element
QdGSTU16	I-box	cCATATCCAAT	980	10	+	part of a light responsive element
QdGSTU16	TCT-motif	TCTTAC	974	6	-	part of a light responsive element
QdGSTU17	TCT-motif	TCTTAC	1666	6	+	part of a light responsive element
QdGSTU18	I-box	AAGATAAGGCT	625	10	-	part of a light responsive element
QdGSTU19	GATA-motif	GATAGGG	1948	7	-	part of a light responsive element
QdGSTU19	chs-CMA1a	TTACTTAA	639	8	-	part of a light responsive element
QdGSTU19	TCT-motif	TCTTAC	429	6	-	part of a light responsive element
QdGSTU19	TCT-motif	TCTTAC	982	6	+	part of a light responsive element
QdGSTU19	TCT-motif	TCTTAC	1010	6	-	part of a light responsive element
QdGSTU19	TCT-motif	TCTTAC	1294	6	+	part of a light responsive element
QdGSTU20	I-box	atGATAAGGTC	461	10	+	part of a light responsive element
QdGSTU20	GA-motif	ATAGATAA	556	8	+	part of a light responsive element
QdGSTU22	GATA-motif	AAGATAAGATT	1755	10	+	part of a light responsive element
QdGSTU22	GATT-motif	CTCCTGATTAGC	148	11	+	part of a light responsive element
QdGSTU22	Box II	TGGTAATAA	1047	9	+	part of a light responsive element
QdGSTU22	GA-motif	ATAGATAA	1492	8	+	part of a light responsive element
QdGSTU22	TCT-motif	TCTTAC	1040	6	+	part of a light responsive element
QdGSTU23	TCCC-motif	TCTCCCT	359	7	+	part of a light responsive element
QdGSTU23	Gap-box	CAAATGAA(A/G)A	928	9	+	part of a light responsive element
QdGSTU23	GATA-motif	AAGATAAGATT	1768	10	+	part of a light responsive element
QdGSTU23	Box II	TGGTAATAA	1777	9	-	part of a light responsive element
QdGSTU24	TCT-motif	TCTTAC	15	6	+	part of a light responsive element
QdGSTU24	I-box	cCATATCCAAT	112	10	+	part of a light responsive element
QdGSTU24	I-box	GTATAAGGCC	400	9	+	part of a light responsive element
QdGSTU25	I-box	cCATATCCAAT	332	10	+	part of a light responsive element
QdGSTU25	I-box	GTATAAGGCC	619	9	+	part of a light responsive element
QdGSTU25	I-box	atGATAAGGTC	904	10	+	part of a light responsive element
QdGSTU25	LAMP-element	CTTTATCA	782	8	-	part of a light responsive element
QdGSTU25	TCT-motif	TCTTAC	235	6	+	part of a light responsive element
QdGSTU26	GA-motif	ATAGATAA	1035	8	+	part of a light responsive element
QdGSTU26	GA-motif	ATAGATAA	1498	8	+	part of a light responsive element
QdGSTU26	GATA-motif	AAGATAAGATT	1489	10	+	part of a light responsive element
QdGSTU26	Gap-box	CAAATGAA(A/G)A	723	9	+	part of a light responsive element
QdGSTU27	TCCC-motif	TCTCCCT	511	7	+	part of a light responsive element
QdGSTU28	GATA-motif	GATAGGA	759	7	+	part of a light responsive element
QdGSTU28	L-box	ATCCCACCTAC	1544	10	+	part of a light responsive element
QdGSTU28	Gap-box	CAAATGAA(A/G)A	987	9	-	part of a light responsive element
QdGSTU28	TCT-motif	TCTTAC	1859	6	+	part of a light responsive element
QdGSTL2	GATA-motif	AAGGATAAGG	99	9	-	part of a light responsive element
QdGSTL2	GA-motif	ATAGATAA	387	8	+	part of a light responsive element
QdGSTL2	Gap-box	CAAATGAA(A/G)A	1947	9	-	part of a light responsive element
QdGSTL2	TCT-motif	TCTTAC	241	6	+	part of a light responsive element
QdGSTL2	TCT-motif	TCTTAC	1983	6	-	part of a light responsive element
QdGSTL2	TCCC-motif	TCTCCCT	1416	7	+	part of a light responsive element
QdGSTF3	I-box	TGATAATGT	71	9	-	part of a light responsive element
QdGSTF3	GATA-motif	GATAGGA	361	7	-	part of a light responsive element
QdGSTF3	chs-CMA2a	TCACTTGA	1462	8	+	part of a light responsive element
QdGSTU29	chs-CMA1a	TTACTTAA	1377	8	+	part of a light responsive element
QdGSTU30	GATA-motif	GATAGGA	1800	7	+	part of a light responsive element
QdGSTU30	LAMP-element	CTTTATCA	206	8	+	part of a light responsive element
QdGSTU30	TCT-motif	TCTTAC	847	6	-	part of a light responsive element
QdGSTU30	TCCC-motif	TCTCCCT	343	7	+	part of a light responsive element
QdGSTU31	I-box	gGATAAGGTG	1148	9	-	part of a light responsive element
QdGSTU31	GATA-motif	AAGGATAAGG	1150	9	-	part of a light responsive element
QdGSTU31	GA-motif	ATAGATAA	1452	8	+	part of a light responsive element
QdGSTU32	TCCC-motif	TCTCCCT	858	7	+	part of a light responsive element
QdGSTU32	TCT-motif	TCTTAC	322	6	-	part of a light responsive element
QdGSTU32	TCT-motif	TCTTAC	422	6	+	part of a light responsive element
QdGSTU33	chs-CMA2a	TCACTTGA	1304	8	+	part of a light responsive element
QdGSTU33	TCT-motif	TCTTAC	1353	6	+	part of a light responsive element
QdGSTU33	TCT-motif	TCTTAC	1601	6	+	part of a light responsive element
QdGSTU33	GATA-motif	GATAGGG	424	7	+	part of a light responsive element
QdGSTU33	GATA-motif	AAGGATAAGG	504	9	+	part of a light responsive element
QdGSTU33	GATA-motif	AAGGATAAGG	1177	9	-	part of a light responsive element
QdGSTU33	GATA-motif	GATAGGG	1381	7	+	part of a light responsive element
QdGSTU33	I-box	ccttatcct	505	9	-	part of a light responsive element
QdGSTU33	I-box	gGATAAGGTG	506	9	+	part of a light responsive element
QdGSTU33	I-box	GATAAGGGT	1175	9	-	part of a light responsive element
QdGSTU33	I-box	ccttatcct	1177	9	+	part of a light responsive element
QdGSTU34	GATA-motif	GATAGGA	59	7	-	part of a light responsive element
QdGSTU34	GTGGC-motif	GATTCTGTGGC	424	11	+	part of a light responsive element
QdGSTU35	TCT-motif	TCTTAC	1882	6	-	part of a light responsive element
QdGSTU39	TCT-motif	TCTTAC	233	6	+	part of a light responsive element
QdGSTU39	TCT-motif	TCTTAC	484	6	-	part of a light responsive element
QdGSTU39	TCT-motif	TCTTAC	963	6	-	part of a light responsive element
QdGSTU39	TCT-motif	TCTTAC	1337	6	+	part of a light responsive element
QdGSTU39	GATA-motif	GATAGGA	879	7	+	part of a light responsive element
QdGSTU39	GATA-motif	AAGGATAAGG	927	9	+	part of a light responsive element
QdGSTU39	GATA-motif	AAGGATAAGG	1379	9	+	part of a light responsive element
QdGSTU39	I-box	GATAAGGGT	1765	9	-	part of a light responsive element
QdGSTU39	chs-CMA1a	TTACTTAA	1513	8	-	part of a light responsive element
QdGSTU39	LAMP-element	CCTTATCCA	1767	9	+	part of a light responsive element
QdGSTU43	TCT-motif	TCTTAC	993	6	-	part of a light responsive element
QdGSTU43	LAMP-element	CCTTATCCA	1774	9	+	part of a light responsive element
QdGSTU43	GATA-motif	GATAGGA	909	7	+	part of a light responsive element
QdGSTU43	GATA-motif	AAGGATAAGG	957	9	+	part of a light responsive element
QdGSTU43	I-box	GATAAGGGT	1772	9	-	part of a light responsive element
QdGSTU43	chs-CMA1a	TTACTTAA	1534	8	-	part of a light responsive element
QdGSTL3	TCT-motif	TCTTAC	383	6	+	part of a light responsive element
QdGSTL3	TCCC-motif	TCTCCCT	47	7	+	part of a light responsive element
QdGSTL3	I-box	atGATAAGGTC	1464	10	-	part of a light responsive element
QdGSTL3	LAMP-element	CTTTATCA	274	8	+	part of a light responsive element
QdGSTL6	GATA-motif	GATAGGG	1764	7	-	part of a light responsive element
QdGSTL6	I-box	AAGATAAGGCT	600	10	-	part of a light responsive element
QdGSTL6	Box II	CCACGTGGC	1822	9	+	part of a light responsive element
QdGSTL8	I-box	atGATAAGGTC	1803	10	-	part of a light responsive element
QdGSTL8	Box II	CCACGTGGC	1858	9	+	part of a light responsive element
QdGSTL8	TCT-motif	TCTTAC	733	6	+	part of a light responsive element
QdGSTL8	TCT-motif	TCTTAC	904	6	-	part of a light responsive element
QdGSTL8	TCCC-motif	TCTCCCT	635	7	+	part of a light responsive element
QdGSTL12	chs-CMA2a	TCACTTGA	521	8	-	part of a light responsive element
QdGSTL12	TCT-motif	TCTTAC	441	6	+	part of a light responsive element
QdGSTL12	GATA-motif	GATAGGG	1772	7	-	part of a light responsive element
QdGSTL12	Box II	CCACGTGGC	1822	9	+	part of a light responsive element
QdGSTT3	AT1-motif	AATTATTTTTTATT	1387	13	+	part of a light responsive module
QdGSTU1	AT1-motif	AATTATTTTTTATT	371	13	-	part of a light responsive module
QdGSTT1	AT1-motif	AATTATTTTTTATT	1733	13	-	part of a light responsive module
QdGSTU4	AT1-motif	AATTATTTTTTATT	1145	13	+	part of a light responsive module
QdGSTU16	AT1-motif	AATTATTTTTTATT	2	13	-	part of a light responsive module
QdGSTU22	AT1-motif	AATTATTTTTTATT	591	13	+	part of a light responsive module
QdGSTU25	AT1-motif	AATTATTTTTTATT	1101	13	+	part of a light responsive module
QdGSTU29	AT1-motif	AATTATTTTTTATT	385	13	-	part of a light responsive module
QdGSTU39	AT1-motif	AATTATTTTTTATT	584	13	+	part of a light responsive module
QdGSTU36	AE-box	AGAAACTT	40	8	+	part of a module for light response
QdGSTU37	AE-box	AGAAACAA	456	8	-	part of a module for light response
QdGSTU37	AE-box	AGAAACAA	1975	8	+	part of a module for light response
QdGSTU38	AE-box	AGAAACTT	1416	8	+	part of a module for light response
QdGSTU40	AE-box	AGAAACTT	465	8	+	part of a module for light response
QdGSTU40	AE-box	AGAAACAA	1850	8	+	part of a module for light response
QdGSTU41	AE-box	AGAAACTT	1874	8	+	part of a module for light response
QdGSTU42	AE-box	AGAAACTT	31	8	+	part of a module for light response
QdGSTU42	AE-box	AGAAACTT	56	8	+	part of a module for light response
QdGSTU42	AE-box	AGAAACAA	1833	8	+	part of a module for light response
QdGSTU44	AE-box	AGAAACTT	1281	8	+	part of a module for light response
QdGSTU44	AE-box	AGAAACAA	1848	8	+	part of a module for light response
QdGSTL4	AE-box	AGAAACAA	793	8	-	part of a module for light response
QdGSTL4	AE-box	AGAAACAA	1293	8	+	part of a module for light response
QdGSTL4	AE-box	AGAAACAA	1943	8	+	part of a module for light response
QdGSTL5	AE-box	AGAAACTT	888	8	-	part of a module for light response
QdGSTL9	AE-box	AGAAACAA	1294	8	+	part of a module for light response
QdGSTL9	AE-box	AGAAACAA	1944	8	+	part of a module for light response
QdGSTL10	AE-box	AGAAACTT	926	8	-	part of a module for light response
QdGSTL11	AE-box	AGAAACTT	806	8	+	part of a module for light response
QdGSTL11	AE-box	AGAAACTT	1154	8	+	part of a module for light response
QdGSTL11	AE-box	AGAAACTT	1332	8	+	part of a module for light response
QdGSTL13	AE-box	AGAAACAA	443	8	-	part of a module for light response
QdTCHQD1	AE-box	AGAAACAA	740	8	-	part of a module for light response
QdTCHQD2	AE-box	AGAAACAA	723	8	-	part of a module for light response
QdGSTU48	AE-box	AGAAACAA	109	8	-	part of a module for light response
QdGSTU49	AE-box	AGAAACAA	565	8	-	part of a module for light response
QdGSTU49	AE-box	AGAAACAA	1447	8	+	part of a module for light response
QdGSTU50	AE-box	AGAAACAA	123	8	-	part of a module for light response
QdGSTU51	AE-box	AGAAACAA	609	8	-	part of a module for light response
QdGSTU51	AE-box	AGAAACAA	1462	8	+	part of a module for light response
QdGSTU52	AE-box	AGAAACTT	100	8	+	part of a module for light response
QdGSTU54	AE-box	AGAAACAA	1824	8	+	part of a module for light response
QdGSTU54	AE-box	AGAAACAA	1875	8	-	part of a module for light response
QdGSTF4	AE-box	AGAAACAA	217	8	-	part of a module for light response
QdGSTF5	AE-box	AGAAACAA	57	8	-	part of a module for light response
QdGSTF1	AE-box	AGAAACAA	488	8	+	part of a module for light response
QdGSTU2	AE-box	AGAAACTT	110	8	+	part of a module for light response
QdGSTU2	AE-box	AGAAACAA	198	8	-	part of a module for light response
QdGSTU2	AE-box	AGAAACAA	1068	8	-	part of a module for light response
QdGSTU4	AE-box	AGAAACAA	1167	8	+	part of a module for light response
QdGSTU5	AE-box	AGAAACTT	1030	8	-	part of a module for light response
QdGSTU7	AE-box	AGAAACTT	1260	8	-	part of a module for light response
QdGSTU12	AE-box	AGAAACAA	95	8	+	part of a module for light response
QdGSTU18	AE-box	AGAAACAA	1065	8	-	part of a module for light response
QdGSTU20	AE-box	AGAAACAA	361	8	+	part of a module for light response
QdGSTU24	AE-box	AGAAACAA	571	8	+	part of a module for light response
QdGSTU25	AE-box	AGAAACAA	50	8	+	part of a module for light response
QdGSTU25	AE-box	AGAAACAA	804	8	+	part of a module for light response
QdGSTU25	AE-box	AGAAACAA	877	8	-	part of a module for light response
QdGSTU31	AE-box	AGAAACTT	1909	8	+	part of a module for light response
QdGSTU33	AE-box	AGAAACTT	204	8	+	part of a module for light response
QdGSTU39	AE-box	AGAAACTT	1248	8	+	part of a module for light response
QdGSTU39	AE-box	AGAAACAA	1848	8	+	part of a module for light response
QdGSTU43	AE-box	AGAAACTT	1279	8	+	part of a module for light response
QdGSTU43	AE-box	AGAAACAA	1848	8	+	part of a module for light response
QdGSTL6	AE-box	AGAAACTT	868	8	+	part of a module for light response
QdGSTL8	AE-box	AGAAACAA	666	8	+	part of a module for light response
QdGSTL8	AE-box	AGAAACTT	1893	8	-	part of a module for light response
QdGSTL12	AE-box	AGAAACAA	262	8	+	part of a module for light response
QdGSTU55	AuxRE	TGTCTCAATAAG	389	11	+	part of an auxin-responsive element
QdGSTF6	AuxRE	TGTCTCAATAAG	274	11	+	part of an auxin-responsive element
QdGSTU31	TGA-box	TGACGTAA	111	8	+	part of an auxin-responsive element
QdGSTT2	ACA-motif	AATCACAACCATA	1496	12	+	part of gapA in (gapA-CMA1) involved with light responsiveness
QdGSTU19	ACA-motif	AATCACAACCATA	486	12	-	part of gapA in (gapA-CMA1) involved with light responsiveness
QdDHAR2	RY-element	CATGCATG	975	8	+	cis-acting regulatory element involved in seed-specific regulation
QdGSTU1	RY-element	CATGCATG	70	8	+	cis-acting regulatory element involved in seed-specific regulation
QdGSTL12	RY-element	CATGCATG	405	8	+	cis-acting regulatory element involved in seed-specific regulation
