# Supplementary material for: Genome-wide identification, expression and functional analysis of glutathione s-transferase family members in Quercus dentata under heavy metal stresses
Source: Front Plant Sci. 2025 Sep 9;16:1641553. doi: 10.3389/fpls.2025.1641553 (PMC12454104; doi:10.3389/fpls.2025.1641553)
Supplement: Supplementary file 3 [file Table3.xlsx]

## Sheet: Sheet2
Supplementary Table S3. The primer sequences of QdGST genes used for qRT-PCR analysis
Gene_name	Primers for qRT-PCR analysis			Primers for expression in yeast
	Forward primer (from 5’ to 3’)	Reverse primer (from 5’ to 3’)		Forward primer (from 5’ to 3’)	Reverse primer (from 5’ to 3’)
CACs	TCTGGGAGAAGAGTGGCTACA	GAGCCACCATTCAAATCCT
EF1-α	TTGTGCCGTCCTCATTATTGACT	TCACGGGTCTGACCATCCTT
QdGSTL6	TCTTCACCCCAATGATCCTG	TCTAGGTGGTCAAAAGCAGG
QdGSTL12	GCAGCTGCGATCGTGAAC	CACGCTGTGCAAATGGGC
QdGSTU17	AGGGGGAGCTTGGTGACA	AATCTTGGGGCACTCCGC
QdGSTU19	ACAATGGCGGACGAGGTG	TCCTTCTCAGCTAGCGCA
QdGSTU20	TCTACAGCTGGTTCCATGTC	AACCTTCTTCTGGTCAGCAA		ATGACTATAAATCCACACTCTCTTCC	CTCCAAGCCACGTATTTTCC
QdGSTU34	GGCCACAGACTCCCTTGC	TCCTCGCCAGTGGATCGG
QdGSTU36	TCTGGGCCAAGTTCATAGAC	CCTCTTTCCCTTGAGCTCAT		ATGGCCGAAGAAGTATTGGT	TTTGGAAGCATTAACCATCCCA
QdGSTU44	TGCGTGGGGAAGCCTTTT	AGGAGGGAAGGGCTCTTGT
